# Supplementary material for: Emergence of polarized opinions from free association networks
Source: Behav Res Methods. 2018 Aug 9;51(1):280–94. doi: 10.3758/s13428-018-1090-z (PMC6420605; doi:10.3758/s13428-018-1090-z)
Supplement: Supplementary file 4 — (XLSX 11 kb) [file 13428_2018_1090_MOESM4_ESM.xlsx]

## Sheet: Munka1
War & Refugee		Immigrant & Stranger		Terrorism & Islam		Violence & Fear
Associations	Frequency	Associations	Frequency	Associations	Frequency	Associations	Frequency
war	98	immigrant	60	terrorism	86	violence	93
refugee	97	stranger	48	Islam	31	fear	73
flee	47	settle in	18	Muslim	23	dirt	48
poverty	34	invasion	12	refugee camp	20	aggression	33
help	28	dangerous	11	Arab	18	danger	31
migration	26	different	10	Syria	18	chaos	29
deprivation	24	religion	10	economic migrant	12	crime	27
famine	21	unfamiliar	9	illegal border crosser	11	mass	26
pity	21	homeless	8	shirker	11	different culture	24
poor	20	aid	5	issue	10	disease	22
persecuted	19	cultural differences	5	fence	8	demanding	20
vulnerability	19	adaptation	4	Viktor Orban	8	uncertanity	18
death	18	conflict	4	gypsy	7	intruder	15
child	17	culture	4	ISIS	7	freeloader	13
politics	17	difficulty	4	people smuggling	7	sloppy	13
exiled	16	journey	4	unwelcome	7	oppression of women	9
bad fortune	14	coercion	3	Budapest Keleti Railway Station	6	parasite	9
foreign	13	distrust	3	explosion	6	stinking	9
helplessness	13	overpopulation	3	many	6	illegal	8
misery	9	restart	3	Angela Merkel	5	littering	8
suffering	8	selfish	3	border	5	man	8
indignation	7			African	4	unemployment	8
better life	6			chador	4	laziness	7
fury	6			FIDESZ	4	lie	7
hope	6			intolerance	4	rape	7
hopelessness	6			border closure	3	unable to adapt	7
human	6			crisis	3	black	6
money	6			jihad	3	go home!	6
embittered	5			ships	3	know-nothing	6
family	5			trouble	3	primitive	6
incitement	5			Turkey	3	cheeky	5
oppression	5					disgusting	5
despair	4					horror	5
inclusion	4					murder	5
sad	4					traitor	5
sea	4					bad	4
sympathy	4					deceit	4
victim	4					different religion	4
exclusion	3					disrespectful	4
exploitation	3					mob	4
powerlessness	3					racism	4
prejudice	3					religious fanaticism	4
rich	3					uncivilized	4
tired	3					unlawful	4
xenophobia	3					animal	3
						antipathy	3
						coward	3
						damaging	3
						empathy	3
						hatred	3
						humanity	3
						intimidation	3
						Middle East	3
						no	3
						noisy	3
						robbery	3
						threat	3
						uncontrollable	3
						uncultured	3
