# Supplementary material for: Emergence of polarized opinions from free association networks
Source: Behav Res Methods. 2018 Aug 9;51(1):280–94. doi: 10.3758/s13428-018-1090-z (PMC6420605; doi:10.3758/s13428-018-1090-z)
Supplement: Supplementary file 5 — (XLSX 11 kb) [file 13428_2018_1090_MOESM5_ESM.xlsx]

## Sheet: Munka1
Refugee & War		Immigrant & Islam		Terrorism & Violence
Associations	Frequency	Associations	Frequency	Associations	Frequency
refugee	146	immigrant	59	terrorism	119
war	99	Islam	31	violence	99
help	31	migration	29	fear	80
poverty	25	Arab	27	dirt	47
deprivation	22	danger	27	aggression	42
persecuted	19	Muslim	26	stranger	41
exiled	17	Syria	25	freeloader	30
famine	17	illegal	15	different culture	24
hatred	17	man	15	mass	23
vulnerability	16	foreign	13	invasion	20
bad fortune	15	poor	13	chaos	19
politics	14	ISIS	11	disease	19
economic migrant	13	religion	10	intruder	19
children	12	black	9	crime	16
lie	10	issue	8	unwelcome	15
misery	9	fence	7	demanding	14
fury	8	György Soros	7	dangerous	13
hate speech	8	human	7	laziness	13
helplessness	8	border	6	explosion	12
pity	8	Middle East	6	parasite	11
referendum	7	Viktor Orbán	6	uncertanity	11
settle in	7	manipulation	5	murder	10
unemployment	7	soldier	5	shirker	10
culture	6	USA	5	illegal bordercosser	9
government	6	adaptation	4	many	9
sad	6	Budapest Keleti Railway Station	4	uneducated	9
homeless	5	fall of EU	4	different religion	8
hopelessness	5	fight	4	fearsome	8
humanity	5	Afganistan	3	oppression of women	8
indignation	5	Angela Merkel	3	bad	7
xenophobia	5	cultural differences	3	damaging	7
colored skin	4	emigration	3	different	7
exclusion	4	empathy	3	disrespectful	7
family	4	Libya	3	stealing	7
human rights	4	money	3	unable to adapt	7
propaganda	4	organized	3	aid	6
rejection	4	refugee camp	3	disgusting	6
ship	4	suffering	3	border closure	5
victim	4	unpredictable	3	brown skin	5
contempt	3	why	3	fanatism	5
despair	3			go home!	5
embittered	3			gypsy	5
FIDESZ	3			rape	5
homeland	3			sloppy	5
racism	3			stupidity	5
scare-mongering	3			untidy	5
sea	3			anti-Christian	4
waste of money	3			dissatisfied	4
				distrust	4
				fist-fight	4
				horde	4
				littering	4
				pain	4
				stinking	4
				uncultured	4
				vandalism	4
				animal	3
				antipathy	3
				cruel	3
				Europe	3
				inhumanity	3
				know-nothing	3
				mob	3
				no	3
				oppression	3
				quota	3
				rebellious	3
				robbery	3
				threat	3
				understanding	3
				unfamiliar	3
				ungrateful	3
