# Supplementary material for: Emergence of polarized opinions from free association networks
Source: Behav Res Methods. 2018 Aug 9;51(1):280–94. doi: 10.3758/s13428-018-1090-z (PMC6420605; doi:10.3758/s13428-018-1090-z)
Supplement: Supplementary file 6 — (XLSX 362 kb) [file 13428_2018_1090_MOESM6_ESM.xlsx]

## Sheet: Munka1
Association 1	Frequency of Association 1	Association 2	Frequency of Association 2	Number of co-occurence	pLLR value
sloppy	13	know-nothing	6	4	11.5303
religion	10	culture	4	3	10.025
demanding	20	aggression	33	8	9.98681
war	98	death	18	11	7.89495
traitor	5	coward	3	2	7.79024
death	18	child	17	5	7.43709
war	98	politics	17	10	6.68836
littering	8	damaging	3	2	6.66265
poor	20	family	5	3	6.61871
unfamiliar	9	stranger	48	5	6.19047
war	98	flee	47	19	6.18387
disrespectful	4	aggression	33	3	6.12826
disease	22	crime	27	6	6.06743
vulnerability	19	famine	21	5	6.03599
war	98	famine	21	11	5.98357
trouble	3	shirker	11	2	5.95185
muslim	23	arab	18	5	5.85618
war	98	money	6	5	5.80555
dirt	48	chaos	29	9	5.71295
war	98	refugee	97	31	5.5014
persecuted	19	bad fortune	14	4	5.49009
suffering	8	child	17	3	5.29656
stinking	9	intruder	15	3	5.2803
unemployment	8	disgusting	5	2	5.23123
terrorism	86	isis	7	5	5.14083
mob	4	dirt	48	3	4.99158
war	98	child	17	9	4.94448
uncertanity	18	middle east	3	2	4.9027
viktor orban	8	budapest keleti railway station	6	2	4.78928
sympathy	4	bad fortune	14	2	4.59303
powerlessness	3	pity	21	2	4.58352
tired	3	famine	21	2	4.58352
religion	10	politics	17	3	4.53769
primitive	6	parasite	9	2	4.5287
unable to adapt	7	man	8	2	4.43259
violence	93	dirt	48	17	4.3712
mass	26	islam	31	6	4.33426
unable to adapt	7	oppression of women	9	2	4.17404
oppression of women	9	laziness	7	2	4.17404
viktor orban	8	fence	8	2	4.13393
intruder	15	freeloader	13	3	4.08464
sloppy	13	dirt	48	5	4.07578
sea	4	death	18	2	4.07207
arab	18	african	4	2	4.07207
help	28	bad fortune	14	4	3.97413
islam	31	isis	7	3	3.96303
vulnerability	19	difficulty	4	2	3.96175
stinking	9	littering	8	2	3.87741
disrespectful	4	demanding	20	2	3.85764
rich	3	danger	31	2	3.79303
disease	22	chaos	29	5	3.77971
sympathy	4	pity	21	2	3.7591
syria	18	muslim	23	4	3.72474
intimidation	3	aggression	33	2	3.66814
refugee	97	poverty	34	13	3.60189
budapest keleti railway station	6	bad fortune	14	2	3.59512
muslim	23	african	4	2	3.57663
stranger	48	immigrant	60	12	3.55303
man	8	islam	31	3	3.50881
indignation	7	fear	73	4	3.49779
religious fanaticism	4	different culture	24	2	3.49183
flee	47	different	10	4	3.46872
fear	73	disease	22	8	3.43638
coward	3	animal	3	1	3.41245
hatred	3	antipathy	3	1	3.41245
powerlessness	3	damaging	3	1	3.41245
uncultured	3	uncontrollable	3	1	3.41245
violence	93	explosion	6	4	3.41218
violence	93	primitive	6	4	3.41218
unfamiliar	9	different	10	2	3.4005
stranger	48	different	10	4	3.39395
uncertanity	18	fear	73	7	3.39115
persecuted	19	deprivation	24	4	3.36591
oppression of women	9	chaos	29	3	3.31612
poor	20	embittered	5	2	3.3018
dirt	48	black	6	3	3.27066
refugee	97	famine	21	9	3.23354
disease	22	aggression	33	5	3.22107
famine	21	embittered	5	2	3.20533
child	17	budapest keleti railway station	6	2	3.20378
unfamiliar	9	dangerous	11	2	3.20325
sympathy	4	help	28	2	3.18771
help	28	flee	47	7	3.17422
unlawful	4	chaos	29	2	3.11915
chaos	29	adaptation	4	2	3.11915
difficulty	4	coercion	3	1	3.07665
fidesz	4	crisis	3	1	3.07665
intimidation	3	deceit	4	1	3.07665
intolerance	4	exclusion	3	1	3.07665
mob	4	coward	3	1	3.07665
overpopulation	3	culture	4	1	3.07665
prejudice	3	fidesz	4	1	3.07665
restart	3	adaptation	4	1	3.07665
sad	4	exclusion	3	1	3.07665
sad	4	rich	3	1	3.07665
ships	3	african	4	1	3.07665
tired	3	despair	4	1	3.07665
tired	3	sad	4	1	3.07665
unlawful	4	damaging	3	1	3.07665
xenophobia	3	mob	4	1	3.07665
xenophobia	3	victim	4	1	3.07665
refugee	97	immigrant	60	19	3.04619
muslim	23	angela merkel	5	2	3.02703
stranger	48	dangerous	11	4	3.00696
settle in	18	immigrant	60	6	2.99097
islam	31	intolerance	4	2	2.98955
stranger	48	coercion	3	2	2.93147
noisy	3	dirt	48	2	2.93147
mass	26	demanding	20	4	2.89721
different religion	4	aggression	33	2	2.8689
sloppy	13	parasite	9	2	2.86618
distrust	3	cheeky	5	1	2.82798
empathy	3	cultural differences	5	1	2.82798
noisy	3	cheeky	5	1	2.82798
prejudice	3	incitement	5	1	2.82798
rich	3	family	5	1	2.82798
robbery	3	murder	5	1	2.82798
uncontrollable	3	embittered	5	1	2.82798
murder	5	hatred	3	1	2.82798
traitor	5	animal	3	1	2.82798
gypsy	7	arab	18	2	2.75444
unwelcome	7	arab	18	2	2.75444
conflict	4	adaptation	4	1	2.74285
fidesz	4	deceit	4	1	2.74285
sad	4	despair	4	1	2.74285
victim	4	deceit	4	1	2.74285
vulnerability	19	refugee	97	8	2.74002
flee	47	deprivation	24	6	2.68812
foreign	13	different	10	2	2.65196
powerlessness	3	human	6	1	2.63064
rich	3	many	6	1	2.63064
tired	3	human	6	1	2.63064
trouble	3	go home!	6	1	2.63064
fury	6	empathy	3	1	2.63064
hopelessness	6	exploitation	3	1	2.63064
vulnerability	19	child	17	3	2.61987
danger	31	crime	27	5	2.61959
shirker	11	economic migrant	12	2	2.61897
syria	18	arab	18	3	2.61079
stranger	48	different culture	24	6	2.59321
refugee camp	20	isis	7	2	2.55245
know-nothing	6	different culture	24	2	2.53533
terrorism	86	arab	18	7	2.53051
migration	26	foreign	13	3	2.52179
no	3	immigrant	60	2	2.50328
intolerance	4	cultural differences	5	1	2.49619
journey	4	cultural differences	5	1	2.49619
mob	4	horror	5	1	2.49619
racism	4	disgusting	5	1	2.49619
uncivilized	4	cheeky	5	1	2.49619
uncivilized	4	disgusting	5	1	2.49619
aid	5	adaptation	4	1	2.49619
embittered	5	african	4	1	2.49619
family	5	despair	4	1	2.49619
pity	21	help	28	4	2.47813
suffering	8	death	18	2	2.47634
viktor orban	8	syria	18	2	2.47634
hatred	3	gypsy	7	1	2.46721
jihad	3	isis	7	1	2.46721
noisy	3	gypsy	7	1	2.46721
noisy	3	lie	7	1	2.46721
powerlessness	3	indignation	7	1	2.46721
robbery	3	rape	7	1	2.46721
ships	3	isis	7	1	2.46721
threat	3	rape	7	1	2.46721
turkey	3	isis	7	1	2.46721
gypsy	7	animal	3	1	2.46721
indignation	7	damaging	3	1	2.46721
laziness	7	coward	3	1	2.46721
people smuggling	7	border closure	3	1	2.46721
people smuggling	7	coercion	3	1	2.46721
rape	7	antipathy	3	1	2.46721
unable to adapt	7	exploitation	3	1	2.46721
illegal border crosser	11	foreign	13	2	2.46295
shirker	11	freeloader	13	2	2.46295
danger	31	border	5	2	2.45677
refugee	97	poor	20	8	2.41425
exiled	16	disease	22	3	2.39324
vulnerability	19	homeless	8	2	2.37431
helplessness	13	help	28	3	2.32839
jihad	3	fence	8	1	2.32789
noisy	3	littering	8	1	2.32789
restart	3	homeless	8	1	2.32789
fence	8	border closure	3	1	2.32789
viktor orban	8	border closure	3	1	2.32789
refugee camp	20	islam	31	4	2.30955
hope	6	difficulty	4	1	2.30086
hopelessness	6	despair	4	1	2.30086
know-nothing	6	different religion	4	1	2.30086
many	6	chador	4	1	2.30086
chador	4	black	6	1	2.30086
inclusion	4	hopelessness	6	1	2.30086
mob	4	go home!	6	1	2.30086
racism	4	budapest keleti railway station	6	1	2.30086
border	5	aid	5	1	2.25154
border	5	angela merkel	5	1	2.25154
traitor	5	murder	5	1	2.25154
traitor	5	oppression	5	1	2.25154
unfamiliar	9	uncertanity	18	2	2.24042
selfish	3	misery	9	1	2.2066
misery	9	crisis	3	1	2.2066
misery	9	exploitation	3	1	2.2066
oppression of women	9	humanity	3	1	2.2066
stinking	9	damaging	3	1	2.2066
stinking	9	noisy	3	1	2.2066
unfamiliar	9	prejudice	3	1	2.2066
flee	47	despair	4	2	2.20327
victim	4	flee	47	2	2.20327
syria	18	famine	21	3	2.2026
pity	21	littering	8	2	2.18829
poor	20	persecuted	19	3	2.188
fear	73	crime	27	8	2.17599
dirt	48	bad	4	2	2.16463
stranger	48	difficulty	4	2	2.16463
fury	6	fear	73	3	2.14897
violence	93	cheeky	5	3	2.14683
gypsy	7	african	4	1	2.13945
indignation	7	disrespectful	4	1	2.13945
laziness	7	different religion	4	1	2.13945
lie	7	different religion	4	1	2.13945
rape	7	intolerance	4	1	2.13945
mob	4	laziness	7	1	2.13945
racism	4	lie	7	1	2.13945
stranger	48	poor	20	5	2.13571
powerlessness	3	fear	73	2	2.13467
fear	73	antipathy	3	2	2.13467
fear	73	empathy	3	2	2.13467
overpopulation	3	issue	10	1	2.0993
selfish	3	religion	10	1	2.0993
xenophobia	3	religion	10	1	2.0993
issue	10	crisis	3	1	2.0993
religion	10	overpopulation	3	1	2.0993
violence	93	disease	22	8	2.07325
black	6	aid	5	1	2.05823
explosion	6	border	5	1	2.05823
family	5	better life	6	1	2.05823
fury	6	disgusting	5	1	2.05823
fury	6	embittered	5	1	2.05823
hopelessness	6	cheeky	5	1	2.05823
human	6	border	5	1	2.05823
many	6	family	5	1	2.05823
money	6	horror	5	1	2.05823
murder	5	explosion	6	1	2.05823
oppression	5	hope	6	1	2.05823
oppression	5	hopelessness	6	1	2.05823
help	28	deprivation	24	4	2.04289
distrust	3	dangerous	11	1	2.00319
noisy	3	illegal border crosser	11	1	2.00319
restart	3	dangerous	11	1	2.00319
illegal border crosser	11	coward	3	1	2.00319
fidesz	4	fence	8	1	2.00215
journey	4	homeless	8	1	2.00215
mob	4	man	8	1	2.00215
sea	4	fence	8	1	2.00215
unlawful	4	illegal	8	1	2.00215
unlawful	4	littering	8	1	2.00215
man	8	deceit	4	1	2.00215
suffering	8	sea	4	1	2.00215
unemployment	8	racism	4	1	2.00215
viktor orban	8	conflict	4	1	2.00215
viktor orban	8	sea	4	1	2.00215
misery	9	famine	21	2	1.95863
explosion	6	aggression	33	2	1.95042
primitive	6	aggression	33	2	1.95042
suffering	8	refugee	97	4	1.94698
unemployment	8	deprivation	24	2	1.9461
powerlessness	3	invasion	12	1	1.91622
invasion	12	distrust	3	1	1.91622
war	98	suffering	8	4	1.91495
war	98	viktor orban	8	4	1.91495
gypsy	7	cheeky	5	1	1.89884
indignation	7	horror	5	1	1.89884
isis	7	angela merkel	5	1	1.89884
isis	7	horror	5	1	1.89884
lie	7	incitement	5	1	1.89884
people smuggling	7	angela merkel	5	1	1.89884
rape	7	murder	5	1	1.89884
unwelcome	7	angela merkel	5	1	1.89884
murder	5	gypsy	7	1	1.89884
oppression	5	indignation	7	1	1.89884
traitor	5	rape	7	1	1.89884
poverty	34	hopelessness	6	2	1.89737
religious fanaticism	4	oppression of women	9	1	1.88288
unlawful	4	oppression of women	9	1	1.88288
oppression of women	9	different religion	4	1	1.88288
unfamiliar	9	chador	4	1	1.88288
unfamiliar	9	inclusion	4	1	1.88288
explosion	6	budapest keleti railway station	6	1	1.86693
hope	6	fury	6	1	1.86693
hopelessness	6	hope	6	1	1.86693
human	6	better life	6	1	1.86693
many	6	budapest keleti railway station	6	1	1.86693
syria	18	illegal border crosser	11	2	1.85796
freeloader	13	animal	3	1	1.83686
helplessness	13	exploitation	3	1	1.83686
ships	3	helplessness	13	1	1.83686
sloppy	13	hatred	3	1	1.83686
sloppy	13	selfish	3	1	1.83686
trouble	3	freeloader	13	1	1.83686
threat	3	terrorism	86	2	1.83327
terrorism	86	jihad	3	2	1.83327
terrorism	86	rich	3	2	1.83327
different	10	culture	4	1	1.77762
issue	10	bad	4	1	1.77762
issue	10	fidesz	4	1	1.77762
religion	10	mob	4	1	1.77762
empathy	3	bad fortune	14	1	1.76393
tired	3	bad fortune	14	1	1.76393
fence	8	border	5	1	1.76356
homeless	8	cultural differences	5	1	1.76356
suffering	8	embittered	5	1	1.76356
unemployment	8	cultural differences	5	1	1.76356
unemployment	8	embittered	5	1	1.76356
viktor orban	8	angela merkel	5	1	1.76356
viktor orban	8	border	5	1	1.76356
foreign	13	exiled	16	2	1.76333
immigrant	60	adaptation	4	2	1.76313
immigrant	60	difficulty	4	2	1.76313
terrorism	86	poverty	34	10	1.72056
gypsy	7	budapest keleti railway station	6	1	1.70957
gypsy	7	explosion	6	1	1.70957
gypsy	7	go home!	6	1	1.70957
indignation	7	fury	6	1	1.70957
indignation	7	hope	6	1	1.70957
laziness	7	go home!	6	1	1.70957
lie	7	know-nothing	6	1	1.70957
primitive	6	laziness	7	1	1.70957
rape	7	go home!	6	1	1.70957
unwelcome	7	go home!	6	1	1.70957
unwelcome	7	many	6	1	1.70957
flee	47	family	5	2	1.70501
horror	5	flee	47	2	1.70501
settle in	18	invasion	12	2	1.69972
selfish	3	intruder	15	1	1.69653
uncontrollable	3	intruder	15	1	1.69653
uncultured	3	intruder	15	1	1.69653
intruder	15	damaging	3	1	1.69653
intruder	15	distrust	3	1	1.69653
intruder	15	intimidation	3	1	1.69653
mass	26	chaos	29	4	1.69257
violence	93	no	3	2	1.69186
violence	93	robbery	3	2	1.69186
xenophobia	3	violence	93	2	1.69186
uncivilized	4	shirker	11	1	1.68353
shirker	11	disrespectful	4	1	1.68353
shirker	11	intolerance	4	1	1.68353
lie	7	fear	73	3	1.67881
syria	18	migration	26	3	1.67498
refugee camp	20	illegal border crosser	11	2	1.67266
dirt	48	cheeky	5	2	1.66857
traitor	5	dirt	48	2	1.66857
violence	93	terrorism	86	22	1.65504
misery	9	incitement	5	1	1.64633
stinking	9	disgusting	5	1	1.64633
war	98	vulnerability	19	7	1.63484
middle east	3	exiled	16	1	1.63391
overpopulation	3	exiled	16	1	1.63391
restart	3	exiled	16	1	1.63391
tired	3	exiled	16	1	1.63391
violence	93	demanding	20	7	1.61696
rich	3	refugee	97	2	1.6165
man	8	chaos	29	2	1.61557
poor	20	deprivation	24	3	1.61157
invasion	12	culture	4	1	1.5986
intolerance	4	economic migrant	12	1	1.5986
war	98	middle east	3	2	1.59823
war	98	overpopulation	3	2	1.59823
war	98	prejudice	3	2	1.59823
xenophobia	3	war	98	2	1.59823
pity	21	dangerous	11	2	1.58874
oppression of women	9	mass	26	2	1.58527
fence	8	explosion	6	1	1.57632
littering	8	go home!	6	1	1.57632
man	8	black	6	1	1.57632
man	8	go home!	6	1	1.57632
politics	17	jihad	3	1	1.57547
politics	17	middle east	3	1	1.57547
politics	17	overpopulation	3	1	1.57547
prejudice	3	politics	17	1	1.57547
selfish	3	politics	17	1	1.57547
ships	3	child	17	1	1.57547
tired	3	child	17	1	1.57547
turkey	3	child	17	1	1.57547
flee	47	child	17	4	1.56462
people smuggling	7	isis	7	1	1.55423
unable to adapt	7	rape	7	1	1.55423
unwelcome	7	gypsy	7	1	1.55423
religion	10	angela merkel	5	1	1.54309
religion	10	border	5	1	1.54309
child	17	bad fortune	14	2	1.52742
journey	4	freeloader	13	1	1.52128
racism	4	helplessness	13	1	1.52128
sad	4	foreign	13	1	1.52128
foreign	13	bad	4	1	1.52128
freeloader	13	bad	4	1	1.52128
freeloader	13	chador	4	1	1.52128
sloppy	13	different religion	4	1	1.52128
exclusion	3	death	18	1	1.52072
exploitation	3	death	18	1	1.52072
jihad	3	arab	18	1	1.52072
prejudice	3	death	18	1	1.52072
settle in	18	intimidation	3	1	1.52072
settle in	18	restart	3	1	1.52072
turkey	3	arab	18	1	1.52072
turkey	3	syria	18	1	1.52072
uncertanity	18	antipathy	3	1	1.52072
uncertanity	18	hatred	3	1	1.52072
uncontrollable	3	death	18	1	1.52072
uncultured	3	syria	18	1	1.52072
xenophobia	3	death	18	1	1.52072
economic migrant	12	demanding	20	2	1.51862
unemployment	8	danger	31	2	1.50295
islam	31	immigrant	60	7	1.50096
fear	73	danger	31	8	1.46931
persecuted	19	exclusion	3	1	1.46926
vulnerability	19	restart	3	1	1.46926
terrorism	86	danger	31	9	1.46803
persecuted	19	helplessness	13	2	1.46671
vulnerability	19	helplessness	13	2	1.46671
primitive	6	oppression of women	9	1	1.46112
misery	9	hopelessness	6	1	1.46112
parasite	9	black	6	1	1.46112
stinking	9	budapest keleti railway station	6	1	1.46112
stinking	9	explosion	6	1	1.46112
stinking	9	fury	6	1	1.46112
stinking	9	know-nothing	6	1	1.46112
stinking	9	primitive	6	1	1.46112
unfamiliar	9	better life	6	1	1.46112
unfamiliar	9	many	6	1	1.46112
illegal border crosser	11	angela merkel	5	1	1.45104
shirker	11	aid	5	1	1.45104
traitor	5	illegal border crosser	11	1	1.45104
deceit	4	bad fortune	14	1	1.4504
fidesz	4	bad fortune	14	1	1.4504
inclusion	4	bad fortune	14	1	1.4504
sad	4	bad fortune	14	1	1.4504
mass	26	fear	73	7	1.4503
pity	21	invasion	12	2	1.43679
war	98	hopelessness	6	3	1.42882
racism	4	fear	73	2	1.42428
people smuggling	7	illegal	8	1	1.42302
rape	7	littering	8	1	1.42302
littering	8	lie	7	1	1.42302
viktor orban	8	lie	7	1	1.42302
rich	3	poor	20	1	1.42073
selfish	3	demanding	20	1	1.42073
selfish	3	poor	20	1	1.42073
uncultured	3	refugee camp	20	1	1.42073
demanding	20	damaging	3	1	1.42073
refugee camp	20	animal	3	1	1.42073
refugee camp	20	crisis	3	1	1.42073
refugee camp	20	exclusion	3	1	1.42073
refugee camp	20	jihad	3	1	1.42073
parasite	9	chaos	29	2	1.40281
intruder	15	bad	4	1	1.38505
freeloader	13	demanding	20	2	1.38138
sloppy	13	demanding	20	2	1.38138
vulnerability	19	help	28	3	1.37883
turkey	3	famine	21	1	1.37485
famine	21	exploitation	3	1	1.37485
pity	21	exclusion	3	1	1.37485
pity	21	no	3	1	1.37485
poor	20	immigrant	60	5	1.37033
economic migrant	12	cultural differences	5	1	1.36815
know-nothing	6	different	10	1	1.35992
know-nothing	6	issue	10	1	1.35992
many	6	issue	10	1	1.35992
flee	47	better life	6	2	1.3454
stranger	48	settle in	18	4	1.34046
no	3	disease	22	1	1.33135
trouble	3	disease	22	1	1.33135
uncontrollable	3	disease	22	1	1.33135
exiled	16	adaptation	4	1	1.32448
inclusion	4	exiled	16	1	1.32448
settle in	18	intruder	15	2	1.31562
fury	6	dirt	48	2	1.31116
go home!	6	dirt	48	2	1.31116
unable to adapt	7	parasite	9	1	1.30985
stinking	9	gypsy	7	1	1.30985
stinking	9	lie	7	1	1.30985
unwelcome	7	terrorism	86	3	1.30039
terrorism	86	gypsy	7	3	1.30039
misery	9	islam	31	2	1.29446
unfamiliar	9	danger	31	2	1.29446
littering	8	homeless	8	1	1.29384
man	8	illegal	8	1	1.29384
unemployment	8	suffering	8	1	1.29384
oppression	5	immigrant	60	2	1.29383
oppression	5	freeloader	13	1	1.29287
oppression	5	helplessness	13	1	1.29287
traitor	5	freeloader	13	1	1.29287
sloppy	13	angela merkel	5	1	1.29287
sloppy	13	murder	5	1	1.29287
ships	3	muslim	23	1	1.29004
muslim	23	animal	3	1	1.29004
migration	26	flee	47	5	1.27898
uncertanity	18	danger	31	3	1.27718
go home!	6	dangerous	11	1	1.26991
illegal border crosser	11	black	6	1	1.26991
shirker	11	explosion	6	1	1.26991
shirker	11	go home!	6	1	1.26991
despair	4	child	17	1	1.2681
journey	4	child	17	1	1.2681
racism	4	politics	17	1	1.2681
religious fanaticism	4	politics	17	1	1.2681
sad	4	child	17	1	1.2681
sea	4	child	17	1	1.2681
sea	4	politics	17	1	1.2681
victim	4	child	17	1	1.2681
politics	17	fidesz	4	1	1.2681
distrust	3	different culture	24	1	1.25071
prejudice	3	deprivation	24	1	1.25071
threat	3	different culture	24	1	1.25071
tired	3	deprivation	24	1	1.25071
persecuted	19	flee	47	4	1.24619
freeloader	13	disease	22	2	1.22703
cultural differences	5	bad fortune	14	1	1.22405
economic migrant	12	different culture	24	2	1.2199
invasion	12	different culture	24	2	1.2199
chador	4	arab	18	1	1.21541
religious fanaticism	4	arab	18	1	1.21541
sad	4	death	18	1	1.21541
unlawful	4	uncertanity	18	1	1.21541
victim	4	death	18	1	1.21541
settle in	18	adaptation	4	1	1.21541
settle in	18	inclusion	4	1	1.21541
syria	18	chador	4	1	1.21541
syria	18	conflict	4	1	1.21541
syria	18	religious fanaticism	4	1	1.21541
uncertanity	18	culture	4	1	1.21541
settle in	18	exiled	16	2	1.21065
parasite	9	aggression	33	2	1.19516
money	6	invasion	12	1	1.18906
oppression of women	9	man	8	1	1.18271
famine	21	bad fortune	14	2	1.18067
pity	21	bad fortune	14	2	1.18067
middle east	3	mass	26	1	1.17737
no	3	mass	26	1	1.17737
overpopulation	3	migration	26	1	1.17737
ships	3	mass	26	1	1.17737
threat	3	mass	26	1	1.17737
uncontrollable	3	mass	26	1	1.17737
uncultured	3	mass	26	1	1.17737
mass	26	antipathy	3	1	1.17737
mass	26	humanity	3	1	1.17737
migration	26	border closure	3	1	1.17737
migration	26	coercion	3	1	1.17737
migration	26	jihad	3	1	1.17737
persecuted	19	deceit	4	1	1.16601
persecuted	19	fidesz	4	1	1.16601
persecuted	19	inclusion	4	1	1.16601
vulnerability	19	unlawful	4	1	1.16601
intruder	15	cheeky	5	1	1.16074
help	28	famine	21	3	1.15932
sloppy	13	muslim	23	2	1.15698
victim	4	terrorism	86	2	1.15354
poverty	34	crime	27	4	1.1509
war	98	religion	10	4	1.15026
poverty	34	oppression of women	9	2	1.14855
hatred	3	crime	27	1	1.14309
no	3	crime	27	1	1.14309
persecuted	19	exiled	16	2	1.1254
isis	7	illegal border crosser	11	1	1.12273
lie	7	illegal border crosser	11	1	1.12273
people smuggling	7	illegal border crosser	11	1	1.12273
rape	7	dangerous	11	1	1.12273
shirker	11	people smuggling	7	1	1.12273
journey	4	demanding	20	1	1.11956
sea	4	refugee camp	20	1	1.11956
unlawful	4	demanding	20	1	1.11956
demanding	20	deceit	4	1	1.11956
poor	20	despair	4	1	1.11956
poor	20	difficulty	4	1	1.11956
refugee camp	20	adaptation	4	1	1.11956
refugee camp	20	fidesz	4	1	1.11956
refugee camp	20	intolerance	4	1	1.11956
different	10	danger	31	2	1.1181
foreign	13	flee	47	3	1.11651
helplessness	13	better life	6	1	1.11584
helplessness	13	budapest keleti railway station	6	1	1.11584
sloppy	13	black	6	1	1.11584
fury	6	foreign	13	1	1.11584
hope	6	helplessness	13	1	1.11584
hopelessness	6	helplessness	13	1	1.11584
human	6	helplessness	13	1	1.11584
uncertanity	18	politics	17	2	1.11469
politics	17	death	18	2	1.11469
humanity	3	help	28	1	1.11024
middle east	3	help	28	1	1.11024
powerlessness	3	help	28	1	1.11024
tired	3	help	28	1	1.11024
help	28	exclusion	3	1	1.11024
refugee camp	20	flee	47	4	1.1093
exiled	16	aid	5	1	1.10223
sloppy	13	different culture	24	2	1.09113
homeless	8	different	10	1	1.0856
suffering	8	different	10	1	1.0856
viktor orban	8	religion	10	1	1.0856
refugee	97	bad fortune	14	5	1.07953
coercion	3	chaos	29	1	1.07872
damaging	3	chaos	29	1	1.07872
noisy	3	chaos	29	1	1.07872
trouble	3	chaos	29	1	1.07872
uncontrollable	3	chaos	29	1	1.07872
chaos	29	animal	3	1	1.07872
sad	4	famine	21	1	1.07575
sad	4	pity	21	1	1.07575
freeloader	13	dirt	48	3	1.07337
poverty	34	fear	73	8	1.06479
violence	93	crime	27	8	1.05952
war	98	poverty	34	10	1.05599
human	6	bad fortune	14	1	1.04906
child	17	border	5	1	1.04791
politics	17	incitement	5	1	1.04791
poor	20	exiled	16	2	1.04642
settle in	18	refugee	97	6	1.04439
people smuggling	7	economic migrant	12	1	1.04393
refugee	97	lie	7	3	1.04016
rape	7	dirt	48	2	1.03917
unwelcome	7	stranger	48	2	1.03917
religious fanaticism	4	disease	22	1	1.03433
disease	22	bad	4	1	1.03433
violence	93	bad	4	2	1.02904
violence	93	religious fanaticism	4	2	1.02904
violence	93	uncivilized	4	2	1.02904
jihad	3	islam	31	1	1.01933
middle east	3	islam	31	1	1.01933
ships	3	islam	31	1	1.01933
uncultured	3	islam	31	1	1.01933
danger	31	coercion	3	1	1.01933
islam	31	border closure	3	1	1.01933
islam	31	coercion	3	1	1.01933
islam	31	crisis	3	1	1.01933
islam	31	distrust	3	1	1.01933
islam	31	empathy	3	1	1.01933
islam	31	humanity	3	1	1.01933
fear	73	chaos	29	7	1.01409
war	98	syria	18	6	1.01077
homeless	8	dangerous	11	1	0.999688
littering	8	dangerous	11	1	0.999688
littering	8	illegal border crosser	11	1	0.999688
embittered	5	arab	18	1	0.997296
embittered	5	death	18	1	0.997296
incitement	5	death	18	1	0.997296
syria	18	aid	5	1	0.997296
syria	18	angela merkel	5	1	0.997296
muslim	23	chador	4	1	0.9951
muslim	23	culture	4	1	0.9951
muslim	23	deceit	4	1	0.9951
muslim	23	despair	4	1	0.9951
muslim	23	disrespectful	4	1	0.9951
know-nothing	6	intruder	15	1	0.987818
murder	5	fear	73	2	0.984795
violence	93	intruder	15	5	0.981659
religion	10	misery	9	1	0.978564
parasite	9	issue	10	1	0.978564
stinking	9	issue	10	1	0.978564
fear	73	different culture	24	6	0.973332
famine	21	exiled	16	2	0.973068
gypsy	7	freeloader	13	1	0.972755
indignation	7	helplessness	13	1	0.972755
isis	7	helplessness	13	1	0.972755
laziness	7	freeloader	13	1	0.972755
unable to adapt	7	sloppy	13	1	0.972755
sloppy	13	lie	7	1	0.972755
unemployment	8	terrorism	86	3	0.970759
sloppy	13	mass	26	2	0.970637
shirker	11	islam	31	2	0.967028
exploitation	3	aggression	33	1	0.964289
uncontrollable	3	aggression	33	1	0.964289
uncultured	3	aggression	33	1	0.964289
terrorism	86	economic migrant	12	4	0.96382
refugee	97	african	4	2	0.963477
refugee	97	racism	4	2	0.963477
sea	4	refugee	97	2	0.963477
sympathy	4	refugee	97	2	0.963477
immigrant	60	better life	6	2	0.963235
despair	4	deprivation	24	1	0.957858
different religion	4	different culture	24	1	0.957858
journey	4	different culture	24	1	0.957858
racism	4	deprivation	24	1	0.957858
sad	4	deprivation	24	1	0.957858
victim	4	deprivation	24	1	0.957858
deprivation	24	african	4	1	0.957858
different culture	24	adaptation	4	1	0.957858
persecuted	19	oppression	5	1	0.949968
vulnerability	19	embittered	5	1	0.949968
war	98	conflict	4	2	0.947671
war	98	despair	4	2	0.947671
war	98	inclusion	4	2	0.947671
war	98	journey	4	2	0.947671
war	98	sea	4	2	0.947671
war	98	victim	4	2	0.947671
poverty	34	empathy	3	1	0.938232
poverty	34	overpopulation	3	1	0.938232
exiled	16	black	6	1	0.931369
hopelessness	6	exiled	16	1	0.931369
littering	8	invasion	12	1	0.922939
poor	20	cheeky	5	1	0.905585
refugee camp	20	aid	5	1	0.905585
refugee camp	20	disgusting	5	1	0.905585
stinking	9	illegal border crosser	11	1	0.894707
shirker	11	parasite	9	1	0.894707
sea	4	mass	26	1	0.888708
mass	26	conflict	4	1	0.888708
mass	26	inclusion	4	1	0.888708
migration	26	conflict	4	1	0.888708
migration	26	different religion	4	1	0.888708
migration	26	difficulty	4	1	0.888708
migration	26	inclusion	4	1	0.888708
religion	10	different	10	1	0.885554
politics	17	pity	21	2	0.883482
human	6	child	17	1	0.879116
many	6	child	17	1	0.879116
shirker	11	aggression	33	2	0.876328
poor	20	arab	18	2	0.870934
settle in	18	poor	20	2	0.870934
pity	21	family	5	1	0.863855
pity	21	oppression	5	1	0.863855
oppression	5	famine	21	1	0.863855
help	28	foreign	13	2	0.863202
religious fanaticism	4	crime	27	1	0.856526
crime	27	bad	4	1	0.856526
sloppy	13	man	8	1	0.853824
unwelcome	7	intruder	15	1	0.848857
intruder	15	gypsy	7	1	0.848857
violence	93	aggression	33	9	0.836799
islam	31	economic migrant	12	2	0.836387
death	18	budapest keleti railway station	6	1	0.830568
syria	18	black	6	1	0.830568
syria	18	budapest keleti railway station	6	1	0.830568
syria	18	money	6	1	0.830568
uncertanity	18	better life	6	1	0.830568
black	6	arab	18	1	0.830568
go home!	6	arab	18	1	0.830568
many	6	arab	18	1	0.830568
inclusion	4	help	28	1	0.825783
sad	4	help	28	1	0.825783
victim	4	help	28	1	0.825783
help	28	despair	4	1	0.825783
help	28	different religion	4	1	0.825783
help	28	difficulty	4	1	0.825783
man	8	dirt	48	2	0.825399
suffering	8	stranger	48	2	0.825399
unemployment	8	dirt	48	2	0.825399
disease	22	dirt	48	4	0.824526
disgusting	5	disease	22	1	0.824525
misery	9	invasion	12	1	0.820016
parasite	9	economic migrant	12	1	0.820016
parasite	9	invasion	12	1	0.820016
mass	26	crime	27	3	0.806207
invasion	12	immigrant	60	3	0.805173
shirker	11	issue	10	1	0.803754
different	10	dangerous	11	1	0.803754
famine	21	death	18	2	0.801838
conflict	4	chaos	29	1	0.796377
different religion	4	chaos	29	1	0.796377
difficulty	4	chaos	29	1	0.796377
mob	4	chaos	29	1	0.796377
uncivilized	4	chaos	29	1	0.796377
unwelcome	7	exiled	16	1	0.794474
vulnerability	19	poor	20	2	0.794193
viktor orban	8	bad fortune	14	1	0.79117
persecuted	19	budapest keleti railway station	6	1	0.785314
persecuted	19	hope	6	1	0.785314
persecuted	19	hopelessness	6	1	0.785314
persecuted	19	human	6	1	0.785314
vulnerability	19	fury	6	1	0.785314
vulnerability	19	hope	6	1	0.785314
poverty	34	famine	21	3	0.778785
violence	93	chaos	29	8	0.778673
misery	9	helplessness	13	1	0.752963
stinking	9	freeloader	13	1	0.752963
unfamiliar	9	foreign	13	1	0.752963
embittered	5	deprivation	24	1	0.75223
embittered	5	different culture	24	1	0.75223
oppression	5	deprivation	24	1	0.75223
terrorism	86	disgusting	5	2	0.744796
isis	7	child	17	1	0.744292
politics	17	lie	7	1	0.744292
poor	20	better life	6	1	0.743011
poor	20	hope	6	1	0.743011
poor	20	hopelessness	6	1	0.743011
poor	20	human	6	1	0.743011
poor	20	many	6	1	0.743011
refugee camp	20	black	6	1	0.743011
refugee camp	20	explosion	6	1	0.743011
explosion	6	demanding	20	1	0.743011
go home!	6	demanding	20	1	0.743011
primitive	6	demanding	20	1	0.743011
sad	4	danger	31	1	0.741219
sympathy	4	islam	31	1	0.741219
uncivilized	4	islam	31	1	0.741219
islam	31	chador	4	1	0.741219
uncertanity	18	disease	22	2	0.737832
refugee	97	homeless	8	3	0.73743
littering	8	intruder	15	1	0.734054
intruder	15	fence	8	1	0.734054
issue	10	economic migrant	12	1	0.731125
religion	10	invasion	12	1	0.731125
refugee	97	deprivation	24	7	0.72611
shirker	11	dangerous	11	1	0.724017
people smuggling	7	immigrant	60	2	0.718126
fury	6	famine	21	1	0.703363
human	6	famine	21	1	0.703363
famine	21	better life	6	1	0.703363
pity	21	better life	6	1	0.703363
pity	21	human	6	1	0.703363
pity	21	money	6	1	0.703363
deprivation	24	danger	31	3	0.702351
refugee camp	20	refugee	97	6	0.69901
deprivation	24	child	17	2	0.6985
gypsy	7	death	18	1	0.697818
isis	7	arab	18	1	0.697818
unwelcome	7	settle in	18	1	0.697818
syria	18	isis	7	1	0.697818
syria	18	people smuggling	7	1	0.697818
uncertanity	18	indignation	7	1	0.697818
poverty	34	disease	22	3	0.694735
war	98	deprivation	24	7	0.69422
culture	4	aggression	33	1	0.690426
deceit	4	aggression	33	1	0.690426
religious fanaticism	4	aggression	33	1	0.690426
uncivilized	4	aggression	33	1	0.690426
mass	26	embittered	5	1	0.687277
migration	26	aid	5	1	0.687277
migration	26	border	5	1	0.687277
migration	26	family	5	1	0.687277
know-nothing	6	fear	73	2	0.684086
refugee	97	exiled	16	5	0.682648
misery	9	flee	47	2	0.68155
unfamiliar	9	flee	47	2	0.68155
pity	21	fear	73	5	0.674749
migration	26	exiled	16	2	0.674016
religious fanaticism	4	poverty	34	1	0.666501
victim	4	poverty	34	1	0.666501
poverty	34	african	4	1	0.666501
poverty	34	conflict	4	1	0.666501
poverty	34	deceit	4	1	0.666501
poverty	34	despair	4	1	0.666501
poverty	34	difficulty	4	1	0.666501
poverty	34	journey	4	1	0.666501
flee	47	exploitation	3	1	0.666406
humanity	3	flee	47	1	0.666406
jihad	3	flee	47	1	0.666406
overpopulation	3	flee	47	1	0.666406
prejudice	3	flee	47	1	0.666406
tired	3	flee	47	1	0.666406
xenophobia	3	flee	47	1	0.666406
issue	10	foreign	13	1	0.666138
issue	10	helplessness	13	1	0.666138
primitive	6	disease	22	1	0.666121
poor	20	famine	21	2	0.658915
family	5	crime	27	1	0.6572
persecuted	19	people smuggling	7	1	0.654644
vulnerability	19	people smuggling	7	1	0.654644
economic migrant	12	dangerous	11	1	0.653453
illegal border crosser	11	economic migrant	12	1	0.653453
dirt	48	animal	3	1	0.649509
dirt	48	border closure	3	1	0.649509
dirt	48	coward	3	1	0.649509
dirt	48	crisis	3	1	0.649509
stranger	48	antipathy	3	1	0.649509
stranger	48	distrust	3	1	0.649509
stranger	48	hatred	3	1	0.649509
stranger	48	intimidation	3	1	0.649509
stranger	48	no	3	1	0.649509
distrust	3	dirt	48	1	0.649509
exploitation	3	dirt	48	1	0.649509
trouble	3	dirt	48	1	0.649509
uncontrollable	3	dirt	48	1	0.649509
xenophobia	3	dirt	48	1	0.649509
freeloader	13	aggression	33	2	0.640549
violence	93	angela merkel	5	2	0.63724
violence	93	disgusting	5	2	0.63724
violence	93	murder	5	2	0.63724
muslim	23	black	6	1	0.631068
muslim	23	explosion	6	1	0.631068
muslim	23	know-nothing	6	1	0.631068
incitement	5	help	28	1	0.628567
help	28	angela merkel	5	1	0.628567
different culture	24	arab	18	2	0.62328
refugee camp	20	people smuggling	7	1	0.614423
laziness	7	demanding	20	1	0.614423
people smuggling	7	demanding	20	1	0.614423
crime	27	chaos	29	3	0.613988
poverty	34	foreign	13	2	0.602593
chaos	29	aid	5	1	0.601275
incitement	5	chaos	29	1	0.601275
different culture	24	better life	6	1	0.598014
hope	6	deprivation	24	1	0.598014
many	6	different culture	24	1	0.598014
primitive	6	different culture	24	1	0.598014
politics	17	migration	26	2	0.595137
politics	17	flee	47	3	0.593527
violence	93	freeloader	13	4	0.593034
violence	93	sloppy	13	4	0.593034
freeloader	13	dangerous	11	1	0.590537
fence	8	arab	18	1	0.58924
illegal	8	arab	18	1	0.58924
syria	18	fence	8	1	0.58924
uncertanity	18	homeless	8	1	0.58924
uncertanity	18	suffering	8	1	0.58924
refugee	97	embittered	5	2	0.581494
refugee	97	family	5	2	0.581494
violence	93	oppression of women	9	3	0.5806
pity	21	indignation	7	1	0.576864
war	98	aid	5	2	0.568157
war	98	cultural differences	5	2	0.568157
war	98	incitement	5	2	0.568157
vulnerability	19	deprivation	24	2	0.555114
issue	10	intruder	15	1	0.554649
violence	93	islam	31	8	0.552381
danger	31	aid	5	1	0.55036
islam	31	border	5	1	0.55036
islam	31	cultural differences	5	1	0.55036
disgusting	5	danger	31	1	0.55036
persecuted	19	illegal	8	1	0.548149
muslim	23	demanding	20	2	0.544109
laziness	7	disease	22	1	0.541714
politics	17	misery	9	1	0.541063
stranger	48	refugee	97	12	0.539509
mass	26	explosion	6	1	0.537268
migration	26	better life	6	1	0.537268
immigrant	60	illegal	8	2	0.53129
settle in	18	migration	26	2	0.524223
mass	26	death	18	2	0.524223
religion	10	dirt	48	2	0.514713
refugee	97	misery	9	3	0.511197
refugee camp	20	fence	8	1	0.510016
refugee camp	20	homeless	8	1	0.510016
littering	8	demanding	20	1	0.510016
man	8	demanding	20	1	0.510016
suffering	8	poor	20	1	0.510016
unemployment	8	poor	20	1	0.510016
refugee	97	foreign	13	4	0.509721
money	6	crime	27	1	0.509301
muslim	23	gypsy	7	1	0.508757
angela merkel	5	aggression	33	1	0.503826
murder	5	aggression	33	1	0.503826
uncertanity	18	flee	47	3	0.500006
unfamiliar	9	settle in	18	1	0.498752
settle in	18	misery	9	1	0.498752
settle in	18	parasite	9	1	0.498752
uncertanity	18	misery	9	1	0.498752
war	98	misery	9	3	0.494777
war	98	helplessness	13	4	0.490164
intruder	15	dangerous	11	1	0.483202
shirker	11	intruder	15	1	0.483202
hope	6	help	28	1	0.482782
human	6	help	28	1	0.482782
poverty	34	cultural differences	5	1	0.482038
poverty	34	embittered	5	1	0.482038
poverty	34	family	5	1	0.482038
poverty	34	incitement	5	1	0.482038
poverty	34	oppression	5	1	0.482038
settle in	18	crime	27	2	0.479751
uncertanity	18	crime	27	2	0.479751
unwelcome	7	different culture	24	1	0.477804
immigrant	60	border closure	3	1	0.477592
immigrant	60	crisis	3	1	0.477592
overpopulation	3	immigrant	60	1	0.477592
robbery	3	immigrant	60	1	0.477592
selfish	3	immigrant	60	1	0.477592
threat	3	immigrant	60	1	0.477592
uncultured	3	immigrant	60	1	0.477592
stranger	48	migration	26	4	0.476931
mass	26	dirt	48	4	0.476931
terrorism	86	go home!	6	2	0.474894
terrorism	86	many	6	2	0.474894
pity	21	homeless	8	1	0.474548
suffering	8	famine	21	1	0.474548
suffering	8	pity	21	1	0.474548
unemployment	8	famine	21	1	0.474548
invasion	12	fear	73	3	0.472668
mass	26	aggression	33	3	0.469482
rape	7	fear	73	2	0.468933
uncertanity	18	stranger	48	3	0.468099
helplessness	13	foreign	13	1	0.465356
sloppy	13	freeloader	13	1	0.465356
politics	17	issue	10	1	0.462545
exiled	16	danger	31	2	0.458317
fury	6	chaos	29	1	0.457609
go home!	6	chaos	29	1	0.457609
hopelessness	6	chaos	29	1	0.457609
primitive	6	chaos	29	1	0.457609
uncertanity	18	help	28	2	0.438316
illegal border crosser	11	exiled	16	1	0.437126
pity	21	deprivation	24	2	0.437041
violence	93	muslim	23	6	0.432271
poverty	34	migration	26	3	0.425666
oppression of women	9	demanding	20	1	0.423707
parasite	9	demanding	20	1	0.423707
stinking	9	demanding	20	1	0.423707
poor	20	misery	9	1	0.423707
terrorism	86	refugee camp	20	5	0.423301
flee	47	different religion	4	1	0.422816
inclusion	4	flee	47	1	0.422816
journey	4	flee	47	1	0.422816
issue	10	arab	18	1	0.422322
religion	10	death	18	1	0.422322
uncertanity	18	issue	10	1	0.422322
uncertanity	18	religion	10	1	0.422322
foreign	13	bad fortune	14	1	0.413075
hope	6	danger	31	1	0.410944
human	6	danger	31	1	0.410944
many	6	danger	31	1	0.410944
many	6	islam	31	1	0.410944
danger	31	better life	6	1	0.410944
danger	31	black	6	1	0.410944
islam	31	human	6	1	0.410944
muslim	23	fence	8	1	0.410638
muslim	23	illegal	8	1	0.410638
muslim	23	man	8	1	0.410638
stranger	48	adaptation	4	1	0.408117
stranger	48	bad	4	1	0.408117
stranger	48	culture	4	1	0.408117
stranger	48	disrespectful	4	1	0.408117
stranger	48	inclusion	4	1	0.408117
stranger	48	journey	4	1	0.408117
intolerance	4	dirt	48	1	0.408117
journey	4	dirt	48	1	0.408117
racism	4	dirt	48	1	0.408117
uncivilized	4	dirt	48	1	0.408117
unlawful	4	dirt	48	1	0.408117
refugee	97	death	18	5	0.402673
dirt	48	dangerous	11	2	0.400843
illegal border crosser	11	dirt	48	2	0.400843
laziness	7	crime	27	1	0.39542
lie	7	crime	27	1	0.39542
rape	7	crime	27	1	0.39542
unable to adapt	7	crime	27	1	0.39542
danger	31	child	17	2	0.390261
islam	31	child	17	2	0.390261
politics	17	danger	31	2	0.390261
misery	9	immigrant	60	2	0.386839
persecuted	19	issue	10	1	0.385411
vulnerability	19	different	10	1	0.385411
violence	93	many	6	2	0.384329
violence	93	money	6	2	0.384329
homeless	8	deprivation	24	1	0.381791
unemployment	8	different culture	24	1	0.381791
viktor orban	8	deprivation	24	1	0.381791
persecuted	19	help	28	2	0.378799
know-nothing	6	aggression	33	1	0.368679
terrorism	86	shirker	11	3	0.367781
oppression of women	9	disease	22	1	0.359384
parasite	9	disease	22	1	0.359384
stinking	9	disease	22	1	0.359384
settle in	18	dangerous	11	1	0.357138
settle in	18	illegal border crosser	11	1	0.357138
religion	10	poor	20	1	0.351466
refugee camp	20	different	10	1	0.351466
refugee camp	20	issue	10	1	0.351466
helplessness	13	fear	73	3	0.351341
poverty	34	hope	6	1	0.349033
poverty	34	money	6	1	0.349033
laziness	7	chaos	29	1	0.347969
lie	7	chaos	29	1	0.347969
poor	20	flee	47	3	0.345723
hatred	3	fear	73	1	0.339411
no	3	fear	73	1	0.339411
prejudice	3	fear	73	1	0.339411
robbery	3	fear	73	1	0.339411
threat	3	fear	73	1	0.339411
fear	73	coercion	3	1	0.339411
fear	73	crisis	3	1	0.339411
fear	73	damaging	3	1	0.339411
fear	73	distrust	3	1	0.339411
refugee	97	budapest keleti railway station	6	2	0.338423
terrorism	86	islam	31	7	0.33527
syria	18	islam	31	2	0.330193
uncertanity	18	islam	31	2	0.330193
suffering	8	mass	26	1	0.329483
viktor orban	8	mass	26	1	0.329483
mass	26	man	8	1	0.329483
migration	26	homeless	8	1	0.329483
migration	26	littering	8	1	0.329483
war	98	issue	10	3	0.327615
war	98	human	6	2	0.327561
freeloader	13	exiled	16	1	0.324459
persecuted	19	illegal border crosser	11	1	0.322323
vulnerability	19	dangerous	11	1	0.322323
pity	21	different	10	1	0.320196
religion	10	pity	21	1	0.320196
dirt	48	demanding	20	3	0.318347
famine	21	crime	27	2	0.312992
pity	21	crime	27	2	0.312992
illegal	8	fear	73	2	0.312122
suffering	8	fear	73	2	0.312122
islam	31	danger	31	3	0.311801
stranger	48	economic migrant	12	2	0.307487
homeless	8	crime	27	1	0.305749
illegal	8	crime	27	1	0.305749
littering	8	crime	27	1	0.305749
indignation	7	danger	31	1	0.305564
people smuggling	7	danger	31	1	0.305564
people smuggling	7	islam	31	1	0.305564
mass	26	disease	22	2	0.304211
unfamiliar	9	deprivation	24	1	0.303895
invasion	12	death	18	1	0.301158
issue	10	disease	22	1	0.291349
demanding	20	chaos	29	2	0.291339
refugee camp	20	chaos	29	2	0.291339
unable to adapt	7	terrorism	86	2	0.290623
terrorism	86	laziness	7	2	0.290623
terrorism	86	rape	7	2	0.290623
shirker	11	demanding	20	1	0.290479
poor	20	dangerous	11	1	0.290479
helplessness	13	child	17	1	0.28679
politics	17	foreign	13	1	0.28679
homeless	8	help	28	1	0.283472
unemployment	8	help	28	1	0.283472
flee	47	famine	21	3	0.282669
pity	21	flee	47	3	0.282669
war	98	persecuted	19	5	0.279418
war	98	help	28	7	0.278917
exiled	16	bad fortune	14	1	0.278454
religion	10	immigrant	60	2	0.274662
laziness	7	aggression	33	1	0.267578
lie	7	aggression	33	1	0.267578
oppression	5	flee	47	1	0.266554
violence	93	shirker	11	3	0.265091
religion	10	muslim	23	1	0.264707
muslim	23	different	10	1	0.264707
immigrant	60	african	4	1	0.262957
immigrant	60	conflict	4	1	0.262957
immigrant	60	culture	4	1	0.262957
immigrant	60	deceit	4	1	0.262957
intolerance	4	immigrant	60	1	0.262957
journey	4	immigrant	60	1	0.262957
illegal	8	chaos	29	1	0.26255
littering	8	chaos	29	1	0.26255
illegal border crosser	11	famine	21	1	0.261314
parasite	9	mass	26	1	0.25582
unfamiliar	9	migration	26	1	0.25582
refugee	97	different culture	24	6	0.255278
dirt	48	aid	5	1	0.254057
dirt	48	border	5	1	0.254057
dirt	48	cultural differences	5	1	0.254057
stranger	48	embittered	5	1	0.254057
disgusting	5	dirt	48	1	0.254057
horror	5	dirt	48	1	0.254057
murder	5	dirt	48	1	0.254057
freeloader	13	arab	18	1	0.252856
settle in	18	foreign	13	1	0.252856
uncertanity	18	foreign	13	1	0.252856
immigrant	60	different culture	24	4	0.250243
poverty	34	laziness	7	1	0.250077
helplessness	13	flee	47	2	0.249759
terrorism	86	invasion	12	3	0.249385
religion	10	deprivation	24	1	0.240084
invasion	12	demanding	20	1	0.238706
poor	20	economic migrant	12	1	0.238706
refugee camp	20	economic migrant	12	1	0.238706
refugee camp	20	invasion	12	1	0.238706
trouble	3	terrorism	86	1	0.235733
turkey	3	terrorism	86	1	0.235733
terrorism	86	animal	3	1	0.235733
terrorism	86	coward	3	1	0.235733
terrorism	86	hatred	3	1	0.235733
terrorism	86	no	3	1	0.235733
terrorism	86	restart	3	1	0.235733
terrorism	86	robbery	3	1	0.235733
disease	22	dangerous	11	1	0.234576
shirker	11	disease	22	1	0.234576
oppression of women	9	crime	27	1	0.234209
parasite	9	crime	27	1	0.234209
stranger	48	foreign	13	2	0.231078
homeless	8	danger	31	1	0.224413
illegal	8	danger	31	1	0.224413
islam	31	fence	8	1	0.224413
islam	31	homeless	8	1	0.224413
islam	31	illegal	8	1	0.224413
mass	26	different culture	24	2	0.224292
migration	26	deprivation	24	2	0.224292
migration	26	different culture	24	2	0.224292
persecuted	19	foreign	13	1	0.222247
violence	93	unable to adapt	7	2	0.21709
violence	93	unwelcome	7	2	0.21709
misery	9	help	28	1	0.21406
death	18	bad fortune	14	1	0.211057
shirker	11	muslim	23	1	0.210049
muslim	23	help	28	2	0.197981
unfamiliar	9	fear	73	2	0.197766
religion	10	migration	26	1	0.196251
migration	26	issue	10	1	0.196251
poor	20	foreign	13	1	0.194618
violence	93	animal	3	1	0.190816
violence	93	hatred	3	1	0.190816
violence	93	intimidation	3	1	0.190816
violence	93	noisy	3	1	0.190816
violence	93	powerlessness	3	1	0.190816
violence	93	selfish	3	1	0.190816
violence	93	threat	3	1	0.190816
violence	93	trouble	3	1	0.190816
littering	8	aggression	33	1	0.190714
unemployment	8	aggression	33	1	0.190714
immigrant	60	dangerous	11	2	0.187912
shirker	11	immigrant	60	2	0.187912
different culture	24	dangerous	11	1	0.187545
illegal border crosser	11	deprivation	24	1	0.187545
immigrant	60	arab	18	3	0.18511
vulnerability	19	bad fortune	14	1	0.182558
refugee	97	people smuggling	7	2	0.181048
terrorism	86	muslim	23	5	0.177589
unemployment	8	poverty	34	1	0.175364
intruder	15	arab	18	1	0.174841
intruder	15	death	18	1	0.174841
war	98	people smuggling	7	2	0.172668
foreign	13	famine	21	1	0.169677
pity	21	foreign	13	1	0.169677
refugee	97	crisis	3	1	0.168041
refugee	97	empathy	3	1	0.168041
refugee	97	exclusion	3	1	0.168041
refugee	97	noisy	3	1	0.168041
robbery	3	refugee	97	1	0.168041
trouble	3	refugee	97	1	0.168041
xenophobia	3	refugee	97	1	0.168041
terrorism	86	fence	8	2	0.164767
terrorism	86	illegal	8	2	0.164767
muslim	23	economic migrant	12	1	0.164619
war	98	border closure	3	1	0.162652
war	98	empathy	3	1	0.162652
war	98	humanity	3	1	0.162652
war	98	jihad	3	1	0.162652
war	98	powerlessness	3	1	0.162652
war	98	rich	3	1	0.162652
war	98	robbery	3	1	0.162652
war	98	ships	3	1	0.162652
war	98	turkey	3	1	0.162652
war	98	uncontrollable	3	1	0.162652
hopelessness	6	flee	47	1	0.161811
human	6	flee	47	1	0.161811
many	6	flee	47	1	0.161811
money	6	flee	47	1	0.161811
oppression of women	9	islam	31	1	0.161411
terrorism	86	sloppy	13	3	0.159311
help	28	different	10	1	0.15875
poor	20	bad fortune	14	1	0.157043
fear	73	conflict	4	1	0.154595
fear	73	despair	4	1	0.154595
inclusion	4	fear	73	1	0.154595
intolerance	4	fear	73	1	0.154595
sympathy	4	fear	73	1	0.154595
unlawful	4	fear	73	1	0.154595
disease	22	danger	31	2	0.153802
stranger	48	fury	6	1	0.151522
stranger	48	human	6	1	0.151522
stranger	48	know-nothing	6	1	0.151522
stranger	48	primitive	6	1	0.151522
hope	6	dirt	48	1	0.151522
know-nothing	6	dirt	48	1	0.151522
primitive	6	dirt	48	1	0.151522
mass	26	immigrant	60	4	0.149419
mass	26	illegal border crosser	11	1	0.147962
pity	21	aggression	33	2	0.142481
issue	10	chaos	29	1	0.142097
politics	17	child	17	1	0.141837
incitement	5	immigrant	60	1	0.135715
traitor	5	immigrant	60	1	0.135715
immigrant	60	aid	5	1	0.135715
immigrant	60	angela merkel	5	1	0.135715
immigrant	60	border	5	1	0.135715
immigrant	60	family	5	1	0.135715
persecuted	19	immigrant	60	3	0.132743
vulnerability	19	immigrant	60	3	0.132743
misery	9	aggression	33	1	0.132009
oppression of women	9	aggression	33	1	0.132009
stinking	9	aggression	33	1	0.132009
stranger	48	aggression	33	4	0.131046
dangerous	11	crime	27	1	0.130611
muslim	23	freeloader	13	1	0.126887
poor	20	intruder	15	1	0.12506
refugee	97	economic migrant	12	3	0.124305
muslim	23	danger	31	2	0.12268
terrorism	86	different culture	24	5	0.122506
poverty	34	pity	21	2	0.12205
immigrant	60	economic migrant	12	2	0.121738
stranger	48	deprivation	24	3	0.121238
vulnerability	19	exiled	16	1	0.119205
stranger	48	intruder	15	2	0.1189
poverty	34	misery	9	1	0.118814
settle in	18	politics	17	1	0.116351
syria	18	child	17	1	0.116351
fear	73	different	10	2	0.115753
war	98	migration	26	6	0.113239
issue	10	islam	31	1	0.112526
religion	10	danger	31	1	0.112526
mass	26	economic migrant	12	1	0.108914
mass	26	invasion	12	1	0.108914
migration	26	economic migrant	12	1	0.108914
foreign	13	deprivation	24	1	0.108633
violence	93	fence	8	2	0.108308
violence	93	littering	8	2	0.108308
violence	93	man	8	2	0.108308
stranger	48	fear	73	8	0.10118
refugee	97	child	17	4	0.100639
persecuted	19	child	17	1	0.0942078
invasion	12	crime	27	1	0.0937
settle in	18	arab	18	1	0.0929878
uncertanity	18	settle in	18	1	0.0929878
flee	47	exiled	16	2	0.091321
isis	7	flee	47	1	0.0911801
unable to adapt	7	flee	47	1	0.0911801
refugee camp	20	immigrant	60	3	0.0905336
religion	10	aggression	33	1	0.0874288
intruder	15	disease	22	1	0.0861066
muslim	23	aggression	33	2	0.0843851
gypsy	7	dirt	48	1	0.0831034
indignation	7	dirt	48	1	0.0831034
people smuggling	7	dirt	48	1	0.0831034
stranger	48	lie	7	1	0.0831034
stranger	48	people smuggling	7	1	0.0831034
terrorism	86	adaptation	4	1	0.0816517
terrorism	86	african	4	1	0.0816517
terrorism	86	chador	4	1	0.0816517
terrorism	86	conflict	4	1	0.0816517
terrorism	86	deceit	4	1	0.0816517
terrorism	86	different religion	4	1	0.0816517
terrorism	86	intolerance	4	1	0.0816517
terrorism	86	religious fanaticism	4	1	0.0816517
terrorism	86	sympathy	4	1	0.0816517
uncivilized	4	terrorism	86	1	0.0816517
terrorism	86	oppression of women	9	2	0.0814394
deprivation	24	bad fortune	14	1	0.0795597
different culture	24	bad fortune	14	1	0.0795597
pity	21	exiled	16	1	0.0793607
mass	26	helplessness	13	1	0.0775792
migration	26	helplessness	13	1	0.0775792
religion	10	poverty	34	1	0.0763937
war	98	homeless	8	2	0.076262
war	98	illegal	8	2	0.076262
poor	20	child	17	1	0.0750629
poor	20	politics	17	1	0.0750629
islam	31	dangerous	11	1	0.0749441
islam	31	illegal border crosser	11	1	0.0749441
settle in	18	persecuted	19	1	0.0729723
persecuted	19	death	18	1	0.0729723
vulnerability	19	death	18	1	0.0729723
vulnerability	19	uncertanity	18	1	0.0729723
muslim	23	intruder	15	1	0.0700813
politics	17	fear	73	3	0.0686138
economic migrant	12	chaos	29	1	0.0675944
freeloader	13	crime	27	1	0.0645064
sloppy	13	crime	27	1	0.0645064
money	6	immigrant	60	1	0.0600575
immigrant	60	fury	6	1	0.0600575
immigrant	60	hope	6	1	0.0600575
immigrant	60	human	6	1	0.0600575
fear	73	dangerous	11	2	0.0592385
famine	21	child	17	1	0.0586234
pity	21	immigrant	60	3	0.0574359
horror	5	fear	73	1	0.0572404
oppression	5	fear	73	1	0.0572404
fear	73	cultural differences	5	1	0.0572404
intruder	15	different culture	24	1	0.0560962
syria	18	refugee camp	20	1	0.0559596
uncertanity	18	refugee camp	20	1	0.0559596
violence	93	poverty	34	7	0.0557315
vulnerability	19	persecuted	19	1	0.0550889
dangerous	11	aggression	33	1	0.0541621
violence	93	adaptation	4	1	0.0536847
violence	93	chador	4	1	0.0536847
violence	93	conflict	4	1	0.0536847
violence	93	disrespectful	4	1	0.0536847
violence	93	intolerance	4	1	0.0536847
violence	93	journey	4	1	0.0536847
violence	93	mob	4	1	0.0536847
violence	93	unlawful	4	1	0.0536847
violence	93	victim	4	1	0.0536847
migration	26	islam	31	2	0.0536144
uncertanity	18	refugee	97	4	0.0527063
refugee	97	help	28	6	0.0458728
war	98	uncertanity	18	4	0.0457749
poverty	34	illegal border crosser	11	1	0.0452915
homeless	8	flee	47	1	0.0448533
sloppy	13	chaos	29	1	0.0426973
violence	93	misery	9	2	0.0420958
violence	93	parasite	9	2	0.0420958
uncertanity	18	famine	21	1	0.0416568
pity	21	death	18	1	0.0416568
refugee	97	conflict	4	1	0.040726
refugee	97	deceit	4	1	0.040726
refugee	97	fidesz	4	1	0.040726
refugee	97	inclusion	4	1	0.040726
sad	4	refugee	97	1	0.040726
victim	4	refugee	97	1	0.040726
stranger	48	homeless	8	1	0.0389939
stranger	48	illegal	8	1	0.0389939
stranger	48	littering	8	1	0.0389939
littering	8	dirt	48	1	0.0389939
unemployment	8	stranger	48	1	0.0389939
war	98	african	4	1	0.0378058
war	98	chador	4	1	0.0378058
war	98	culture	4	1	0.0378058
war	98	fidesz	4	1	0.0378058
war	98	racism	4	1	0.0378058
war	98	sad	4	1	0.0378058
war	98	sympathy	4	1	0.0378058
exiled	16	deprivation	24	1	0.0375065
exiled	16	different culture	24	1	0.0375065
settle in	18	flee	47	2	0.0341574
syria	18	flee	47	2	0.0341574
invasion	12	aggression	33	1	0.0301682
syria	18	disease	22	1	0.0298131
disease	22	death	18	1	0.0298131
pity	21	persecuted	19	1	0.0280515
persecuted	19	famine	21	1	0.0280515
dirt	48	death	18	2	0.0267373
stranger	48	arab	18	2	0.0267373
islam	31	freeloader	13	1	0.0260437
islam	31	helplessness	13	1	0.0260437
helplessness	13	danger	31	1	0.0260437
stinking	9	refugee	97	2	0.0258563
chaos	29	bad fortune	14	1	0.0243537
fear	73	economic migrant	12	2	0.0233699
politics	17	deprivation	24	1	0.0231931
politics	17	different culture	24	1	0.0231931
refugee	97	persecuted	19	4	0.0211637
settle in	18	muslim	23	1	0.0202117
mass	26	exiled	16	1	0.0193146
indignation	7	immigrant	60	1	0.0185764
isis	7	immigrant	60	1	0.0185764
unable to adapt	7	immigrant	60	1	0.0185764
unwelcome	7	immigrant	60	1	0.0185764
terrorism	86	fear	73	13	0.0181226
poor	20	pity	21	1	0.0174628
vulnerability	19	flee	47	2	0.0167747
muslim	23	immigrant	60	3	0.0151489
terrorism	86	aid	5	1	0.0151052
terrorism	86	border	5	1	0.0151052
terrorism	86	cheeky	5	1	0.0151052
terrorism	86	cultural differences	5	1	0.0151052
terrorism	86	family	5	1	0.0151052
terrorism	86	horror	5	1	0.0151052
terrorism	86	murder	5	1	0.0151052
traitor	5	terrorism	86	1	0.0151052
intruder	15	immigrant	60	2	0.0150676
islam	31	chaos	29	2	0.0148159
sloppy	13	aggression	33	1	0.0139197
stranger	48	parasite	9	1	0.013114
misery	9	dirt	48	1	0.013114
oppression of women	9	dirt	48	1	0.013114
parasite	9	dirt	48	1	0.013114
stinking	9	dirt	48	1	0.013114
syria	18	different culture	24	1	0.0126644
uncertanity	18	deprivation	24	1	0.0126644
vulnerability	19	stranger	48	2	0.0116221
fear	73	budapest keleti railway station	6	1	0.0115386
fear	73	explosion	6	1	0.0115386
hopelessness	6	fear	73	1	0.0115386
persecuted	19	muslim	23	1	0.0109029
terrorism	86	disease	22	4	0.0106259
refugee camp	20	disease	22	1	0.00991555
violence	93	danger	31	6	0.00957513
poverty	34	helplessness	13	1	0.00939225
mass	26	child	17	1	0.00930695
violence	93	issue	10	2	0.00834307
help	28	exiled	16	1	0.00756551
fear	73	aggression	33	5	0.00683323
violence	93	mass	26	5	0.00599422
vulnerability	19	different culture	24	1	0.00551077
refugee camp	20	muslim	23	1	0.00461989
foreign	13	fear	73	2	0.00457991
freeloader	13	fear	73	2	0.00457991
pity	21	disease	22	1	0.00420576
violence	93	border	5	1	0.00412891
violence	93	family	5	1	0.00412891
exiled	16	chaos	29	1	0.00382931
syria	18	mass	26	1	0.0030932
uncertanity	18	mass	26	1	0.0030932
uncertanity	18	migration	26	1	0.0030932
refugee camp	20	dirt	48	2	0.00292363
flee	47	danger	31	3	0.00265614
fear	73	demanding	20	3	0.00247244
war	98	refugee camp	20	4	0.00233231
refugee	97	different	10	2	0.00204155
politics	17	help	28	1	0.0018822
help	28	child	17	1	0.0018822
immigrant	60	fence	8	1	0.00146516
immigrant	60	homeless	8	1	0.00146516
man	8	immigrant	60	1	0.00146516
viktor orban	8	immigrant	60	1	0.00146516
issue	10	dirt	48	1	0.00143182
poor	20	different culture	24	1	0.00138761
refugee camp	20	deprivation	24	1	0.00138761
different culture	24	demanding	20	1	0.00138761
muslim	23	famine	21	1	0.00106993
refugee	97	aid	5	1	0.00101046
refugee	97	cheeky	5	1	0.00101046
refugee	97	cultural differences	5	1	0.00101046
refugee	97	incitement	5	1	0.00101046
refugee	97	oppression	5	1	0.00101046
crime	27	arab	18	1	0.000796347
poverty	34	chaos	29	2	0.000653334
stranger	48	danger	31	3	0.00056821
islam	31	dirt	48	3	0.00056821
war	98	angela merkel	5	1	0.00056545
war	98	border	5	1	0.00056545
war	98	embittered	5	1	0.00056545
war	98	family	5	1	0.00056545
war	98	horror	5	1	0.00056545
war	98	oppression	5	1	0.00056545
politics	17	chaos	29	1	0.000315198
vulnerability	19	migration	26	1	0.000263901
intruder	15	aggression	33	1	0.00021923
help	28	death	18	1	2.15538e-06
pity	21	different culture	24	1	2.1507e-06
isis	7	fear	73	1	-8.29524e-05
laziness	7	fear	73	1	-8.29524e-05
unable to adapt	7	fear	73	1	-8.29524e-05
persecuted	19	crime	27	1	-0.000136244
vulnerability	19	crime	27	1	-0.000136244
fear	73	bad fortune	14	2	-0.000168262
islam	31	aggression	33	2	-0.000187137
violence	93	illegal border crosser	11	2	-0.000205612
war	98	mass	26	5	-0.000269482
terrorism	86	better life	6	1	-0.000284791
terrorism	86	black	6	1	-0.000284791
terrorism	86	explosion	6	1	-0.000284791
terrorism	86	hopelessness	6	1	-0.000284791
terrorism	86	money	6	1	-0.000284791
terrorism	86	primitive	6	1	-0.000284791
flee	47	dangerous	11	1	-0.000312978
illegal border crosser	11	flee	47	1	-0.000312978
help	28	fear	73	4	-0.000346367
poor	20	mass	26	1	-0.000474448
poor	20	migration	26	1	-0.000474448
migration	26	demanding	20	1	-0.000474448
uncertanity	18	chaos	29	1	-0.000609069
flee	47	disease	22	2	-0.000640108
terrorism	86	death	18	3	-0.000875301
war	98	pity	21	4	-0.000903441
disease	22	deprivation	24	1	-0.00110357
exiled	16	aggression	33	1	-0.0011107
stranger	48	shirker	11	1	-0.00113513
poverty	34	danger	31	2	-0.00210304
demanding	20	crime	27	1	-0.00252071
refugee camp	20	crime	27	1	-0.00252071
parasite	9	immigrant	60	1	-0.00264442
unfamiliar	9	immigrant	60	1	-0.00264442
poverty	34	exiled	16	1	-0.00313344
terrorism	86	immigrant	60	10	-0.00319128
pity	21	migration	26	1	-0.0034321
dirt	48	aggression	33	3	-0.0035619
shirker	11	refugee	97	2	-0.00386682
refugee	97	illegal border crosser	11	2	-0.00386682
vulnerability	19	chaos	29	1	-0.00430153
muslim	23	different culture	24	1	-0.00447535
poverty	34	flee	47	3	-0.00512081
syria	18	immigrant	60	2	-0.00538465
muslim	23	flee	47	2	-0.00543709
death	18	danger	31	1	-0.00567132
syria	18	danger	31	1	-0.00567132
islam	31	arab	18	1	-0.00567132
poor	20	help	28	1	-0.00607908
child	17	aggression	33	1	-0.00632074
violence	93	black	6	1	-0.00634052
violence	93	go home!	6	1	-0.00634052
violence	93	hopelessness	6	1	-0.00634052
violence	93	know-nothing	6	1	-0.00634052
invasion	12	flee	47	1	-0.00712461
immigrant	60	crime	27	3	-0.00822601
migration	26	disease	22	1	-0.00888609
stranger	48	muslim	23	2	-0.00940658
invasion	12	dirt	48	1	-0.0101839
stranger	48	invasion	12	1	-0.0101839
poverty	34	child	17	1	-0.0105365
poverty	34	politics	17	1	-0.0105365
violence	93	fear	73	13	-0.0105606
violence	93	economic migrant	12	2	-0.0128314
violence	93	invasion	12	2	-0.0128314
homeless	8	fear	73	1	-0.0130666
unemployment	8	fear	73	1	-0.0130666
poverty	34	aggression	33	2	-0.0130824
refugee	97	better life	6	1	-0.0130865
refugee	97	explosion	6	1	-0.0130865
refugee	97	fury	6	1	-0.0130865
refugee	97	hope	6	1	-0.0130865
refugee	97	know-nothing	6	1	-0.0130865
refugee	97	many	6	1	-0.0130865
refugee	97	primitive	6	1	-0.0130865
terrorism	86	freeloader	13	2	-0.0131143
vulnerability	19	danger	31	1	-0.0137354
refugee	97	politics	17	3	-0.0140971
war	98	budapest keleti railway station	6	1	-0.0151229
war	98	hope	6	1	-0.0151229
arab	18	aggression	33	1	-0.0153578
death	18	aggression	33	1	-0.0153578
uncertanity	18	aggression	33	1	-0.0153578
antipathy	3	animal	3	0	-0.0179284
border closure	3	animal	3	0	-0.0179284
border closure	3	antipathy	3	0	-0.0179284
coercion	3	animal	3	0	-0.0179284
coercion	3	antipathy	3	0	-0.0179284
coercion	3	border closure	3	0	-0.0179284
coward	3	antipathy	3	0	-0.0179284
coward	3	border closure	3	0	-0.0179284
coward	3	coercion	3	0	-0.0179284
crisis	3	animal	3	0	-0.0179284
crisis	3	antipathy	3	0	-0.0179284
crisis	3	border closure	3	0	-0.0179284
crisis	3	coercion	3	0	-0.0179284
crisis	3	coward	3	0	-0.0179284
damaging	3	animal	3	0	-0.0179284
damaging	3	antipathy	3	0	-0.0179284
damaging	3	border closure	3	0	-0.0179284
damaging	3	coercion	3	0	-0.0179284
damaging	3	coward	3	0	-0.0179284
damaging	3	crisis	3	0	-0.0179284
distrust	3	animal	3	0	-0.0179284
distrust	3	antipathy	3	0	-0.0179284
distrust	3	border closure	3	0	-0.0179284
distrust	3	coercion	3	0	-0.0179284
distrust	3	coward	3	0	-0.0179284
distrust	3	crisis	3	0	-0.0179284
distrust	3	damaging	3	0	-0.0179284
empathy	3	animal	3	0	-0.0179284
empathy	3	antipathy	3	0	-0.0179284
empathy	3	border closure	3	0	-0.0179284
empathy	3	coercion	3	0	-0.0179284
empathy	3	coward	3	0	-0.0179284
empathy	3	crisis	3	0	-0.0179284
empathy	3	damaging	3	0	-0.0179284
empathy	3	distrust	3	0	-0.0179284
exclusion	3	animal	3	0	-0.0179284
exclusion	3	antipathy	3	0	-0.0179284
exclusion	3	border closure	3	0	-0.0179284
exclusion	3	coercion	3	0	-0.0179284
exclusion	3	coward	3	0	-0.0179284
exclusion	3	crisis	3	0	-0.0179284
exclusion	3	damaging	3	0	-0.0179284
exclusion	3	distrust	3	0	-0.0179284
exclusion	3	empathy	3	0	-0.0179284
exploitation	3	animal	3	0	-0.0179284
exploitation	3	antipathy	3	0	-0.0179284
exploitation	3	border closure	3	0	-0.0179284
exploitation	3	coercion	3	0	-0.0179284
exploitation	3	coward	3	0	-0.0179284
exploitation	3	crisis	3	0	-0.0179284
exploitation	3	damaging	3	0	-0.0179284
exploitation	3	distrust	3	0	-0.0179284
exploitation	3	empathy	3	0	-0.0179284
exploitation	3	exclusion	3	0	-0.0179284
hatred	3	animal	3	0	-0.0179284
hatred	3	border closure	3	0	-0.0179284
hatred	3	coercion	3	0	-0.0179284
hatred	3	coward	3	0	-0.0179284
hatred	3	crisis	3	0	-0.0179284
hatred	3	damaging	3	0	-0.0179284
hatred	3	distrust	3	0	-0.0179284
hatred	3	empathy	3	0	-0.0179284
hatred	3	exclusion	3	0	-0.0179284
hatred	3	exploitation	3	0	-0.0179284
humanity	3	animal	3	0	-0.0179284
humanity	3	antipathy	3	0	-0.0179284
humanity	3	border closure	3	0	-0.0179284
humanity	3	coercion	3	0	-0.0179284
humanity	3	coward	3	0	-0.0179284
humanity	3	crisis	3	0	-0.0179284
humanity	3	damaging	3	0	-0.0179284
humanity	3	distrust	3	0	-0.0179284
humanity	3	empathy	3	0	-0.0179284
humanity	3	exclusion	3	0	-0.0179284
humanity	3	exploitation	3	0	-0.0179284
humanity	3	hatred	3	0	-0.0179284
intimidation	3	animal	3	0	-0.0179284
intimidation	3	antipathy	3	0	-0.0179284
intimidation	3	border closure	3	0	-0.0179284
intimidation	3	coercion	3	0	-0.0179284
intimidation	3	coward	3	0	-0.0179284
intimidation	3	crisis	3	0	-0.0179284
intimidation	3	damaging	3	0	-0.0179284
intimidation	3	distrust	3	0	-0.0179284
intimidation	3	empathy	3	0	-0.0179284
intimidation	3	exclusion	3	0	-0.0179284
intimidation	3	exploitation	3	0	-0.0179284
intimidation	3	hatred	3	0	-0.0179284
intimidation	3	humanity	3	0	-0.0179284
jihad	3	animal	3	0	-0.0179284
jihad	3	antipathy	3	0	-0.0179284
jihad	3	border closure	3	0	-0.0179284
jihad	3	coercion	3	0	-0.0179284
jihad	3	coward	3	0	-0.0179284
jihad	3	crisis	3	0	-0.0179284
jihad	3	damaging	3	0	-0.0179284
jihad	3	distrust	3	0	-0.0179284
jihad	3	empathy	3	0	-0.0179284
jihad	3	exclusion	3	0	-0.0179284
jihad	3	exploitation	3	0	-0.0179284
jihad	3	hatred	3	0	-0.0179284
jihad	3	humanity	3	0	-0.0179284
jihad	3	intimidation	3	0	-0.0179284
middle east	3	animal	3	0	-0.0179284
middle east	3	antipathy	3	0	-0.0179284
middle east	3	border closure	3	0	-0.0179284
middle east	3	coercion	3	0	-0.0179284
middle east	3	coward	3	0	-0.0179284
middle east	3	crisis	3	0	-0.0179284
middle east	3	damaging	3	0	-0.0179284
middle east	3	distrust	3	0	-0.0179284
middle east	3	empathy	3	0	-0.0179284
middle east	3	exclusion	3	0	-0.0179284
middle east	3	exploitation	3	0	-0.0179284
middle east	3	hatred	3	0	-0.0179284
middle east	3	humanity	3	0	-0.0179284
middle east	3	intimidation	3	0	-0.0179284
middle east	3	jihad	3	0	-0.0179284
no	3	animal	3	0	-0.0179284
no	3	antipathy	3	0	-0.0179284
no	3	border closure	3	0	-0.0179284
no	3	coercion	3	0	-0.0179284
no	3	coward	3	0	-0.0179284
no	3	crisis	3	0	-0.0179284
no	3	damaging	3	0	-0.0179284
no	3	distrust	3	0	-0.0179284
no	3	empathy	3	0	-0.0179284
no	3	exclusion	3	0	-0.0179284
no	3	exploitation	3	0	-0.0179284
no	3	hatred	3	0	-0.0179284
no	3	humanity	3	0	-0.0179284
no	3	intimidation	3	0	-0.0179284
no	3	jihad	3	0	-0.0179284
no	3	middle east	3	0	-0.0179284
noisy	3	animal	3	0	-0.0179284
noisy	3	antipathy	3	0	-0.0179284
noisy	3	border closure	3	0	-0.0179284
noisy	3	coercion	3	0	-0.0179284
noisy	3	coward	3	0	-0.0179284
noisy	3	crisis	3	0	-0.0179284
noisy	3	damaging	3	0	-0.0179284
noisy	3	distrust	3	0	-0.0179284
noisy	3	empathy	3	0	-0.0179284
noisy	3	exclusion	3	0	-0.0179284
noisy	3	exploitation	3	0	-0.0179284
noisy	3	hatred	3	0	-0.0179284
noisy	3	humanity	3	0	-0.0179284
noisy	3	intimidation	3	0	-0.0179284
noisy	3	jihad	3	0	-0.0179284
noisy	3	middle east	3	0	-0.0179284
noisy	3	no	3	0	-0.0179284
overpopulation	3	animal	3	0	-0.0179284
overpopulation	3	antipathy	3	0	-0.0179284
overpopulation	3	border closure	3	0	-0.0179284
overpopulation	3	coercion	3	0	-0.0179284
overpopulation	3	coward	3	0	-0.0179284
overpopulation	3	crisis	3	0	-0.0179284
overpopulation	3	damaging	3	0	-0.0179284
overpopulation	3	distrust	3	0	-0.0179284
overpopulation	3	empathy	3	0	-0.0179284
overpopulation	3	exclusion	3	0	-0.0179284
overpopulation	3	exploitation	3	0	-0.0179284
overpopulation	3	hatred	3	0	-0.0179284
overpopulation	3	humanity	3	0	-0.0179284
overpopulation	3	intimidation	3	0	-0.0179284
overpopulation	3	jihad	3	0	-0.0179284
overpopulation	3	middle east	3	0	-0.0179284
overpopulation	3	no	3	0	-0.0179284
overpopulation	3	noisy	3	0	-0.0179284
powerlessness	3	animal	3	0	-0.0179284
powerlessness	3	antipathy	3	0	-0.0179284
powerlessness	3	border closure	3	0	-0.0179284
powerlessness	3	coercion	3	0	-0.0179284
powerlessness	3	coward	3	0	-0.0179284
powerlessness	3	crisis	3	0	-0.0179284
powerlessness	3	distrust	3	0	-0.0179284
powerlessness	3	empathy	3	0	-0.0179284
powerlessness	3	exclusion	3	0	-0.0179284
powerlessness	3	exploitation	3	0	-0.0179284
powerlessness	3	hatred	3	0	-0.0179284
powerlessness	3	humanity	3	0	-0.0179284
powerlessness	3	intimidation	3	0	-0.0179284
powerlessness	3	jihad	3	0	-0.0179284
powerlessness	3	middle east	3	0	-0.0179284
powerlessness	3	no	3	0	-0.0179284
powerlessness	3	noisy	3	0	-0.0179284
powerlessness	3	overpopulation	3	0	-0.0179284
prejudice	3	animal	3	0	-0.0179284
prejudice	3	antipathy	3	0	-0.0179284
prejudice	3	border closure	3	0	-0.0179284
prejudice	3	coercion	3	0	-0.0179284
prejudice	3	coward	3	0	-0.0179284
prejudice	3	crisis	3	0	-0.0179284
prejudice	3	damaging	3	0	-0.0179284
prejudice	3	distrust	3	0	-0.0179284
prejudice	3	empathy	3	0	-0.0179284
prejudice	3	exclusion	3	0	-0.0179284
prejudice	3	exploitation	3	0	-0.0179284
prejudice	3	hatred	3	0	-0.0179284
prejudice	3	humanity	3	0	-0.0179284
prejudice	3	intimidation	3	0	-0.0179284
prejudice	3	jihad	3	0	-0.0179284
prejudice	3	middle east	3	0	-0.0179284
prejudice	3	no	3	0	-0.0179284
prejudice	3	noisy	3	0	-0.0179284
prejudice	3	overpopulation	3	0	-0.0179284
prejudice	3	powerlessness	3	0	-0.0179284
restart	3	animal	3	0	-0.0179284
restart	3	antipathy	3	0	-0.0179284
restart	3	border closure	3	0	-0.0179284
restart	3	coercion	3	0	-0.0179284
restart	3	coward	3	0	-0.0179284
restart	3	crisis	3	0	-0.0179284
restart	3	damaging	3	0	-0.0179284
restart	3	distrust	3	0	-0.0179284
restart	3	empathy	3	0	-0.0179284
restart	3	exclusion	3	0	-0.0179284
restart	3	exploitation	3	0	-0.0179284
restart	3	hatred	3	0	-0.0179284
restart	3	humanity	3	0	-0.0179284
restart	3	intimidation	3	0	-0.0179284
restart	3	jihad	3	0	-0.0179284
restart	3	middle east	3	0	-0.0179284
restart	3	no	3	0	-0.0179284
restart	3	noisy	3	0	-0.0179284
restart	3	overpopulation	3	0	-0.0179284
restart	3	powerlessness	3	0	-0.0179284
restart	3	prejudice	3	0	-0.0179284
rich	3	animal	3	0	-0.0179284
rich	3	antipathy	3	0	-0.0179284
rich	3	border closure	3	0	-0.0179284
rich	3	coercion	3	0	-0.0179284
rich	3	coward	3	0	-0.0179284
rich	3	crisis	3	0	-0.0179284
rich	3	damaging	3	0	-0.0179284
rich	3	distrust	3	0	-0.0179284
rich	3	empathy	3	0	-0.0179284
rich	3	exclusion	3	0	-0.0179284
rich	3	exploitation	3	0	-0.0179284
rich	3	hatred	3	0	-0.0179284
rich	3	humanity	3	0	-0.0179284
rich	3	intimidation	3	0	-0.0179284
rich	3	jihad	3	0	-0.0179284
rich	3	middle east	3	0	-0.0179284
rich	3	no	3	0	-0.0179284
rich	3	noisy	3	0	-0.0179284
rich	3	overpopulation	3	0	-0.0179284
rich	3	powerlessness	3	0	-0.0179284
rich	3	prejudice	3	0	-0.0179284
rich	3	restart	3	0	-0.0179284
robbery	3	animal	3	0	-0.0179284
robbery	3	antipathy	3	0	-0.0179284
robbery	3	border closure	3	0	-0.0179284
robbery	3	coercion	3	0	-0.0179284
robbery	3	coward	3	0	-0.0179284
robbery	3	crisis	3	0	-0.0179284
robbery	3	damaging	3	0	-0.0179284
robbery	3	distrust	3	0	-0.0179284
robbery	3	empathy	3	0	-0.0179284
robbery	3	exclusion	3	0	-0.0179284
robbery	3	exploitation	3	0	-0.0179284
robbery	3	hatred	3	0	-0.0179284
robbery	3	humanity	3	0	-0.0179284
robbery	3	intimidation	3	0	-0.0179284
robbery	3	jihad	3	0	-0.0179284
robbery	3	middle east	3	0	-0.0179284
robbery	3	no	3	0	-0.0179284
robbery	3	noisy	3	0	-0.0179284
robbery	3	overpopulation	3	0	-0.0179284
robbery	3	powerlessness	3	0	-0.0179284
robbery	3	prejudice	3	0	-0.0179284
robbery	3	restart	3	0	-0.0179284
robbery	3	rich	3	0	-0.0179284
selfish	3	animal	3	0	-0.0179284
selfish	3	antipathy	3	0	-0.0179284
selfish	3	border closure	3	0	-0.0179284
selfish	3	coercion	3	0	-0.0179284
selfish	3	coward	3	0	-0.0179284
selfish	3	crisis	3	0	-0.0179284
selfish	3	damaging	3	0	-0.0179284
selfish	3	distrust	3	0	-0.0179284
selfish	3	empathy	3	0	-0.0179284
selfish	3	exclusion	3	0	-0.0179284
selfish	3	exploitation	3	0	-0.0179284
selfish	3	hatred	3	0	-0.0179284
selfish	3	humanity	3	0	-0.0179284
selfish	3	intimidation	3	0	-0.0179284
selfish	3	jihad	3	0	-0.0179284
selfish	3	middle east	3	0	-0.0179284
selfish	3	no	3	0	-0.0179284
selfish	3	noisy	3	0	-0.0179284
selfish	3	overpopulation	3	0	-0.0179284
selfish	3	powerlessness	3	0	-0.0179284
selfish	3	prejudice	3	0	-0.0179284
selfish	3	restart	3	0	-0.0179284
selfish	3	rich	3	0	-0.0179284
selfish	3	robbery	3	0	-0.0179284
ships	3	animal	3	0	-0.0179284
ships	3	antipathy	3	0	-0.0179284
ships	3	border closure	3	0	-0.0179284
ships	3	coercion	3	0	-0.0179284
ships	3	coward	3	0	-0.0179284
ships	3	crisis	3	0	-0.0179284
ships	3	damaging	3	0	-0.0179284
ships	3	distrust	3	0	-0.0179284
ships	3	empathy	3	0	-0.0179284
ships	3	exclusion	3	0	-0.0179284
ships	3	exploitation	3	0	-0.0179284
ships	3	hatred	3	0	-0.0179284
ships	3	humanity	3	0	-0.0179284
ships	3	intimidation	3	0	-0.0179284
ships	3	jihad	3	0	-0.0179284
ships	3	middle east	3	0	-0.0179284
ships	3	no	3	0	-0.0179284
ships	3	noisy	3	0	-0.0179284
ships	3	overpopulation	3	0	-0.0179284
ships	3	powerlessness	3	0	-0.0179284
ships	3	prejudice	3	0	-0.0179284
ships	3	restart	3	0	-0.0179284
ships	3	rich	3	0	-0.0179284
ships	3	robbery	3	0	-0.0179284
ships	3	selfish	3	0	-0.0179284
threat	3	animal	3	0	-0.0179284
threat	3	antipathy	3	0	-0.0179284
threat	3	border closure	3	0	-0.0179284
threat	3	coercion	3	0	-0.0179284
threat	3	coward	3	0	-0.0179284
threat	3	crisis	3	0	-0.0179284
threat	3	damaging	3	0	-0.0179284
threat	3	distrust	3	0	-0.0179284
threat	3	empathy	3	0	-0.0179284
threat	3	exclusion	3	0	-0.0179284
threat	3	exploitation	3	0	-0.0179284
threat	3	hatred	3	0	-0.0179284
threat	3	humanity	3	0	-0.0179284
threat	3	intimidation	3	0	-0.0179284
threat	3	jihad	3	0	-0.0179284
threat	3	middle east	3	0	-0.0179284
threat	3	no	3	0	-0.0179284
threat	3	noisy	3	0	-0.0179284
threat	3	overpopulation	3	0	-0.0179284
threat	3	powerlessness	3	0	-0.0179284
threat	3	prejudice	3	0	-0.0179284
threat	3	restart	3	0	-0.0179284
threat	3	rich	3	0	-0.0179284
threat	3	robbery	3	0	-0.0179284
threat	3	selfish	3	0	-0.0179284
threat	3	ships	3	0	-0.0179284
tired	3	animal	3	0	-0.0179284
tired	3	antipathy	3	0	-0.0179284
tired	3	border closure	3	0	-0.0179284
tired	3	coercion	3	0	-0.0179284
tired	3	coward	3	0	-0.0179284
tired	3	crisis	3	0	-0.0179284
tired	3	damaging	3	0	-0.0179284
tired	3	distrust	3	0	-0.0179284
tired	3	empathy	3	0	-0.0179284
tired	3	exclusion	3	0	-0.0179284
tired	3	exploitation	3	0	-0.0179284
tired	3	hatred	3	0	-0.0179284
tired	3	humanity	3	0	-0.0179284
tired	3	intimidation	3	0	-0.0179284
tired	3	jihad	3	0	-0.0179284
tired	3	middle east	3	0	-0.0179284
tired	3	no	3	0	-0.0179284
tired	3	noisy	3	0	-0.0179284
tired	3	overpopulation	3	0	-0.0179284
tired	3	powerlessness	3	0	-0.0179284
tired	3	prejudice	3	0	-0.0179284
tired	3	restart	3	0	-0.0179284
tired	3	rich	3	0	-0.0179284
tired	3	robbery	3	0	-0.0179284
tired	3	selfish	3	0	-0.0179284
tired	3	ships	3	0	-0.0179284
tired	3	threat	3	0	-0.0179284
trouble	3	animal	3	0	-0.0179284
trouble	3	antipathy	3	0	-0.0179284
trouble	3	border closure	3	0	-0.0179284
trouble	3	coercion	3	0	-0.0179284
trouble	3	coward	3	0	-0.0179284
trouble	3	crisis	3	0	-0.0179284
trouble	3	damaging	3	0	-0.0179284
trouble	3	distrust	3	0	-0.0179284
trouble	3	empathy	3	0	-0.0179284
trouble	3	exclusion	3	0	-0.0179284
trouble	3	exploitation	3	0	-0.0179284
trouble	3	hatred	3	0	-0.0179284
trouble	3	humanity	3	0	-0.0179284
trouble	3	intimidation	3	0	-0.0179284
trouble	3	jihad	3	0	-0.0179284
trouble	3	middle east	3	0	-0.0179284
trouble	3	no	3	0	-0.0179284
trouble	3	noisy	3	0	-0.0179284
trouble	3	overpopulation	3	0	-0.0179284
trouble	3	powerlessness	3	0	-0.0179284
trouble	3	prejudice	3	0	-0.0179284
trouble	3	restart	3	0	-0.0179284
trouble	3	rich	3	0	-0.0179284
trouble	3	robbery	3	0	-0.0179284
trouble	3	selfish	3	0	-0.0179284
trouble	3	ships	3	0	-0.0179284
trouble	3	threat	3	0	-0.0179284
trouble	3	tired	3	0	-0.0179284
turkey	3	animal	3	0	-0.0179284
turkey	3	antipathy	3	0	-0.0179284
turkey	3	border closure	3	0	-0.0179284
turkey	3	coercion	3	0	-0.0179284
turkey	3	coward	3	0	-0.0179284
[truncated: 10,091 more rows]
