# Supplementary material for: Emergence of polarized opinions from free association networks
Source: Behav Res Methods. 2018 Aug 9;51(1):280–94. doi: 10.3758/s13428-018-1090-z (PMC6420605; doi:10.3758/s13428-018-1090-z)
Supplement: Supplementary file 7 — (XLSX 388 kb) [file 13428_2018_1090_MOESM7_ESM.xlsx]

## Sheet: Munka1
Association 1	Frequency of Association 1	Association 2	Frequency of Association 2	Number of co-occurence	pLLR value
war	99	misery	9	8	10.3671
dirt	47	chaos	19	9	9.87377
syria	25	afganistan	3	3	9.19579
laziness	13	freeloader	30	6	8.92407
war	99	famine	17	11	8.58608
ship	4	sea	3	2	8.38071
immigrant	59	illegal	15	8	8.0809
misery	9	famine	17	4	8.01153
syria	25	fence	7	4	7.69392
mass	23	demanding	14	5	7.21673
illegal bordercosser	9	different culture	24	4	6.54579
human rights	4	help	31	3	6.32098
murder	10	animal	3	2	6.16134
stealing	7	fist-fight	4	2	6.1184
sea	3	children	12	2	5.76268
soldier	5	danger	27	3	5.68356
exiled	17	bad fortune	15	4	5.6558
terrorism	119	freeloader	30	15	5.29176
violence	99	terrorism	119	36	5.20648
isis	11	arab	27	4	5.13217
muslim	26	arab	27	6	5.09164
dissatisfied	4	dirt	47	3	5.05464
horde	4	dirt	47	3	5.05464
refugee	146	persecuted	19	12	4.98993
explosion	12	distrust	4	2	4.91978
stranger	41	dangerous	13	5	4.78937
pity	8	culture	6	2	4.78928
dissatisfied	4	demanding	14	2	4.59303
usa	5	isis	11	2	4.53259
violence	99	explosion	12	7	4.4875
violence	99	stealing	7	5	4.48035
immigrant	59	assassination	4	3	4.3788
different religion	8	different culture	24	3	4.24868
syria	25	angela merkel	3	2	4.22693
many	9	damaging	7	2	4.17404
persecuted	19	help	31	5	4.16309
war	99	poverty	25	11	4.08046
migration	29	libya	3	2	3.92685
sad	6	children	12	2	3.91369
issue	8	danger	27	3	3.90414
unwelcome	15	go home!	5	2	3.88247
refugee	146	help	31	16	3.75921
vulnerability	16	hopelessness	5	2	3.75042
isis	11	fence	7	2	3.74617
refugee camp	3	refugee	146	3	3.74496
persecuted	19	deprivation	22	4	3.68508
lie	10	hate speech	8	2	3.65293
indignation	5	hatred	17	2	3.62732
black	9	arab	27	3	3.51757
refugee	146	immigrant	59	26	3.48856
help	31	deprivation	22	5	3.48779
politics	14	exiled	17	3	3.48745
unwelcome	15	disgusting	6	2	3.45482
middle east	6	illegal	15	2	3.45482
inhumanity	3	animal	3	1	3.41245
libya	3	afganistan	3	1	3.41245
rebellious	3	mob	3	1	3.41245
scare-mongering	3	fidesz	3	1	3.41245
unpredictable	3	cultural differences	3	1	3.41245
laziness	13	damaging	7	2	3.40089
poor	13	human	7	2	3.40089
laziness	13	intruder	19	3	3.38641
muslim	26	budapest keleti railway station	4	2	3.33332
disrespectful	7	demanding	14	2	3.25068
invasion	20	economic migrant	13	3	3.24013
unfamiliar	3	stranger	41	2	3.23885
ungrateful	3	aggression	42	2	3.19161
politics	14	persecuted	19	3	3.16804
hopelessness	5	deprivation	22	2	3.1139
disrespectful	7	aggression	42	3	3.10601
assassination	4	animal	3	1	3.07665
emigration	3	adaptation	4	1	3.07665
empathy	3	adaptation	4	1	3.07665
exclusion	4	despair	3	1	3.07665
family	4	angela merkel	3	1	3.07665
family	4	embittered	3	1	3.07665
human rights	4	homeland	3	1	3.07665
littering	4	animal	3	1	3.07665
mob	3	fall of eu	4	1	3.07665
mob	3	horde	4	1	3.07665
organized	3	fall of eu	4	1	3.07665
pain	4	animal	3	1	3.07665
pain	4	inhumanity	3	1	3.07665
rebellious	3	anti-christian	4	1	3.07665
rejection	4	cruel	3	1	3.07665
rejection	4	despair	3	1	3.07665
threat	3	assassination	4	1	3.07665
ungrateful	3	uncultured	4	1	3.07665
vandalism	4	racism	3	1	3.07665
refugee	146	economic migrant	13	8	3.06167
littering	4	freeloader	30	2	3.05315
many	9	explosion	12	2	3.02633
help	31	colored skin	4	2	2.98955
persecuted	19	bad fortune	15	3	2.96929
mass	23	dirt	47	6	2.89398
many	9	laziness	13	2	2.86618
unemployment	7	famine	17	2	2.86553
europe	3	border closure	5	1	2.82798
quota	3	border closure	5	1	2.82798
robbery	3	rape	5	1	2.82798
ungrateful	3	indignation	5	1	2.82798
waste of money	3	indignation	5	1	2.82798
homeless	5	despair	3	1	2.82798
soldier	5	organized	3	1	2.82798
stupidity	5	animal	3	1	2.82798
stupidity	5	inhumanity	3	1	2.82798
stupidity	5	oppression	3	1	2.82798
xenophobia	5	know-nothing	3	1	2.82798
xenophobia	5	quota	3	1	2.82798
xenophobia	5	waste of money	3	1	2.82798
persecuted	19	immigrant	59	6	2.79312
human rights	4	colored skin	4	1	2.74285
pain	4	exclusion	4	1	2.74285
unity	4	anti-christian	4	1	2.74285
victim	4	exclusion	4	1	2.74285
terrorism	119	intruder	19	9	2.67058
murder	10	laziness	13	2	2.65196
unable to adapt	7	intruder	19	2	2.65033
fidesz	3	border	6	1	2.63064
money	3	border	6	1	2.63064
no	3	government	6	1	2.63064
sea	3	government	6	1	2.63064
culture	6	antipathy	3	1	2.63064
disgusting	6	antipathy	3	1	2.63064
disgusting	6	contempt	3	1	2.63064
sad	6	despair	3	1	2.63064
sad	6	embittered	3	1	2.63064
viktor orbán	6	angela merkel	3	1	2.63064
viktor orbán	6	europe	3	1	2.63064
viktor orbán	6	racism	3	1	2.63064
persecuted	19	exiled	17	3	2.61987
intruder	19	freeloader	30	4	2.59045
unwelcome	15	many	9	2	2.58598
poor	13	muslim	26	3	2.52179
distrust	4	border closure	5	1	2.49619
fist-fight	4	border closure	5	1	2.49619
pain	4	hopelessness	5	1	2.49619
propaganda	4	homeless	5	1	2.49619
uncultured	4	indignation	5	1	2.49619
unity	4	humanity	5	1	2.49619
brown skin	5	adaptation	4	1	2.49619
fanatism	5	dissatisfied	4	1	2.49619
go home!	5	dissatisfied	4	1	2.49619
gypsy	5	fist-fight	4	1	2.49619
homeless	5	exclusion	4	1	2.49619
rape	5	littering	4	1	2.49619
soldier	5	fight	4	1	2.49619
stupidity	5	pain	4	1	2.49619
stupidity	5	propaganda	4	1	2.49619
xenophobia	5	exclusion	4	1	2.49619
xenophobia	5	rejection	4	1	2.49619
xenophobia	5	victim	4	1	2.49619
libya	3	györgy soros	7	1	2.46721
money	3	human	7	1	2.46721
organized	3	györgy soros	7	1	2.46721
refugee camp	3	fence	7	1	2.46721
suffering	3	fence	7	1	2.46721
suffering	3	györgy soros	7	1	2.46721
threat	3	damaging	7	1	2.46721
understanding	3	different	7	1	2.46721
unfamiliar	3	different	7	1	2.46721
ungrateful	3	disrespectful	7	1	2.46721
waste of money	3	referendum	7	1	2.46721
waste of money	3	unable to adapt	7	1	2.46721
why	3	human	7	1	2.46721
disrespectful	7	cruel	3	1	2.46721
fence	7	angela merkel	3	1	2.46721
human	7	empathy	3	1	2.46721
referendum	7	homeland	3	1	2.46721
stealing	7	scare-mongering	3	1	2.46721
unable to adapt	7	quota	3	1	2.46721
poverty	25	culture	6	2	2.45852
syria	25	border	6	2	2.45852
viktor orbán	6	syria	25	2	2.45852
homeless	5	help	31	2	2.45677
hopelessness	5	help	31	2	2.45677
usa	5	islam	31	2	2.45677
stranger	41	adaptation	4	2	2.45676
stranger	41	anti-christian	4	2	2.45676
assassination	4	aggression	42	2	2.41169
dissatisfied	4	aggression	42	2	2.41169
fall of eu	4	aggression	42	2	2.41169
vulnerability	16	deprivation	22	3	2.39324
uneducated	9	stranger	41	3	2.38319
fearsome	8	dirt	47	3	2.38071
vandalism	4	terrorism	119	3	2.37924
different religion	8	chaos	19	2	2.37431
györgy soros	7	deprivation	22	2	2.37288
violence	99	murder	10	5	2.36644
inhumanity	3	fury	8	1	2.32789
inhumanity	3	hate speech	8	1	2.32789
no	3	fearsome	8	1	2.32789
oppression	3	fury	8	1	2.32789
racism	3	hate speech	8	1	2.32789
rebellious	3	oppression of women	8	1	2.32789
robbery	3	pity	8	1	2.32789
suffering	3	fury	8	1	2.32789
suffering	3	helplessness	8	1	2.32789
understanding	3	helplessness	8	1	2.32789
unfamiliar	3	fearsome	8	1	2.32789
unpredictable	3	issue	8	1	2.32789
fury	8	contempt	3	1	2.32789
fury	8	embittered	3	1	2.32789
issue	8	afganistan	3	1	2.32789
issue	8	cultural differences	3	1	2.32789
oppression of women	8	mob	3	1	2.32789
islam	31	invasion	20	4	2.30955
sad	6	exclusion	4	1	2.30086
budapest keleti railway station	4	border	6	1	2.30086
stinking	4	disgusting	6	1	2.30086
unity	4	aid	6	1	2.30086
poor	13	children	12	2	2.29429
humanity	5	hopelessness	5	1	2.25154
rape	5	fanatism	5	1	2.25154
sloppy	5	go home!	5	1	2.25154
untidy	5	fanatism	5	1	2.25154
usa	5	manipulation	5	1	2.25154
syria	25	man	15	3	2.2342
exiled	17	deprivation	22	3	2.23216
violence	99	dirt	47	15	2.22732
disrespectful	7	different culture	24	2	2.21167
despair	3	death	9	1	2.2066
libya	3	black	9	1	2.2066
quota	3	illegal bordercosser	9	1	2.2066
racism	3	illegal bordercosser	9	1	2.2066
refugee camp	3	misery	9	1	2.2066
suffering	3	death	9	1	2.2066
threat	3	death	9	1	2.2066
ungrateful	3	uneducated	9	1	2.2066
uneducated	9	know-nothing	3	1	2.2066
stinking	4	dirt	47	2	2.20327
uncertanity	11	illegal	15	2	2.19103
bad	7	anti-christian	4	1	2.13945
disrespectful	7	anti-christian	4	1	2.13945
györgy soros	7	fall of eu	4	1	2.13945
referendum	7	propaganda	4	1	2.13945
settle in	7	dissatisfied	4	1	2.13945
settle in	7	propaganda	4	1	2.13945
stealing	7	littering	4	1	2.13945
unable to adapt	7	fall of eu	4	1	2.13945
distrust	4	bad	7	1	2.13945
uncultured	4	unable to adapt	7	1	2.13945
unity	4	bad	7	1	2.13945
victim	4	human	7	1	2.13945
syria	25	referendum	7	2	2.13695
fear	80	death	9	4	2.10038
racism	3	lie	10	1	2.0993
scare-mongering	3	lie	10	1	2.0993
suffering	3	lie	10	1	2.0993
waste of money	3	lie	10	1	2.0993
lie	10	fidesz	3	1	2.0993
murder	10	cruel	3	1	2.0993
murder	10	inhumanity	3	1	2.0993
religion	10	emigration	3	1	2.0993
shirker	10	animal	3	1	2.0993
dirt	47	aggression	42	8	2.08691
vulnerability	16	uncertanity	11	2	2.07138
war	99	refugee	146	37	2.06811
middle east	6	islam	31	2	2.06255
islam	31	border	6	2	2.06255
go home!	5	disgusting	6	1	2.05823
indignation	5	government	6	1	2.05823
sad	6	brown skin	5	1	2.05823
sad	6	hopelessness	5	1	2.05823
sad	6	indignation	5	1	2.05823
usa	5	middle east	6	1	2.05823
terrorism	119	explosion	12	6	2.0242
refugee	146	bad fortune	15	8	2.01939
isis	11	angela merkel	3	1	2.00319
littering	4	different religion	8	1	2.00215
propaganda	4	hate speech	8	1	2.00215
uncultured	4	different religion	8	1	2.00215
uncultured	4	oppression of women	8	1	2.00215
unity	4	issue	8	1	2.00215
vandalism	4	issue	8	1	2.00215
fearsome	8	dissatisfied	4	1	2.00215
fearsome	8	distrust	4	1	2.00215
helplessness	8	family	4	1	2.00215
issue	8	fight	4	1	2.00215
oppression of women	8	colored skin	4	1	2.00215
unemployment	7	danger	27	2	1.99777
violence	99	sloppy	5	3	1.98569
war	99	usa	5	3	1.98569
threat	3	fear	80	2	1.96545
ungrateful	3	fear	80	2	1.96545
pity	8	different culture	24	2	1.9461
murder	10	intruder	19	2	1.93872
robbery	3	explosion	12	1	1.91622
explosion	12	crime	16	2	1.90896
sloppy	5	aggression	42	2	1.90251
damaging	7	brown skin	5	1	1.89884
györgy soros	7	border closure	5	1	1.89884
stealing	7	border closure	5	1	1.89884
stealing	7	gypsy	5	1	1.89884
unable to adapt	7	border closure	5	1	1.89884
fanatism	5	bad	7	1	1.89884
go home!	5	damaging	7	1	1.89884
humanity	5	human	7	1	1.89884
rape	5	disrespectful	7	1	1.89884
sloppy	5	bad	7	1	1.89884
soldier	5	disrespectful	7	1	1.89884
xenophobia	5	referendum	7	1	1.89884
ship	4	black	9	1	1.88288
stinking	4	black	9	1	1.88288
uncultured	4	many	9	1	1.88288
death	9	assassination	4	1	1.88288
many	9	adaptation	4	1	1.88288
misery	9	littering	4	1	1.88288
settle in	7	migration	29	2	1.87056
government	6	border	6	1	1.86693
middle east	6	government	6	1	1.86693
mass	23	chaos	19	3	1.83725
know-nothing	3	dangerous	13	1	1.83686
laziness	13	cruel	3	1	1.83686
mob	3	economic migrant	13	1	1.83686
mob	3	laziness	13	1	1.83686
no	3	dangerous	13	1	1.83686
oppression	3	dangerous	13	1	1.83686
poor	13	embittered	3	1	1.83686
poor	13	mob	3	1	1.83686
poor	13	money	3	1	1.83686
racism	3	economic migrant	13	1	1.83686
rebellious	3	laziness	13	1	1.83686
refugee camp	3	poor	13	1	1.83686
waste of money	3	dangerous	13	1	1.83686
why	3	foreign	13	1	1.83686
victim	4	refugee	146	3	1.8313
refugee	146	poor	13	7	1.81386
freeloader	30	damaging	7	2	1.81092
poverty	25	migration	29	4	1.80967
oppression of women	8	muslim	26	2	1.8044
pain	4	murder	10	1	1.77762
stinking	4	lie	10	1	1.77762
stinking	4	murder	10	1	1.77762
stinking	4	shirker	10	1	1.77762
murder	10	assassination	4	1	1.77762
murder	10	fist-fight	4	1	1.77762
religion	10	adaptation	4	1	1.77762
shirker	10	colored skin	4	1	1.77762
shirker	10	littering	4	1	1.77762
demanding	14	animal	3	1	1.76393
demanding	14	antipathy	3	1	1.76393
oppression	3	demanding	14	1	1.76393
politics	14	contempt	3	1	1.76393
politics	14	fidesz	3	1	1.76393
rebellious	3	demanding	14	1	1.76393
scare-mongering	3	politics	14	1	1.76393
go home!	5	fearsome	8	1	1.76356
homeless	5	hate speech	8	1	1.76356
humanity	5	helplessness	8	1	1.76356
indignation	5	hate speech	8	1	1.76356
rape	5	oppression of women	8	1	1.76356
soldier	5	issue	8	1	1.76356
untidy	5	fearsome	8	1	1.76356
fearsome	8	fanatism	5	1	1.76356
issue	8	go home!	5	1	1.76356
issue	8	humanity	5	1	1.76356
oppression of women	8	fanatism	5	1	1.76356
oppression of women	8	gypsy	5	1	1.76356
pity	8	homeless	5	1	1.76356
human	7	help	31	2	1.75368
man	15	demanding	14	2	1.74519
stranger	41	muslim	26	5	1.72427
bad	7	aid	6	1	1.70957
different	7	culture	6	1	1.70957
human	7	border	6	1	1.70957
settle in	7	aid	6	1	1.70957
unemployment	7	culture	6	1	1.70957
go home!	5	dirt	47	2	1.70501
help	31	bad fortune	15	3	1.70416
know-nothing	3	illegal	15	1	1.69653
organized	3	man	15	1	1.69653
unfamiliar	3	bad fortune	15	1	1.69653
unpredictable	3	man	15	1	1.69653
why	3	man	15	1	1.69653
parasite	11	distrust	4	1	1.68353
parasite	11	horde	4	1	1.68353
uncertanity	11	distrust	4	1	1.68353
uncertanity	11	stinking	4	1	1.68353
poverty	25	death	9	2	1.65225
brown skin	5	black	9	1	1.64633
homeless	5	death	9	1	1.64633
humanity	5	death	9	1	1.64633
illegal bordercosser	9	border closure	5	1	1.64633
many	9	brown skin	5	1	1.64633
rape	5	misery	9	1	1.64633
stupidity	5	illegal bordercosser	9	1	1.64633
untidy	5	illegal bordercosser	9	1	1.64633
robbery	3	crime	16	1	1.63391
crime	16	afganistan	3	1	1.63391
crime	16	contempt	3	1	1.63391
vulnerability	16	embittered	3	1	1.63391
vulnerability	16	inhumanity	3	1	1.63391
vulnerability	16	scare-mongering	3	1	1.63391
terrorism	119	laziness	13	6	1.63019
stranger	41	intruder	19	4	1.62056
ship	4	children	12	1	1.5986
uncultured	4	explosion	12	1	1.5986
vandalism	4	explosion	12	1	1.5986
muslim	26	freeloader	30	4	1.59421
violence	99	chaos	19	7	1.59109
violence	99	cruel	3	2	1.58018
violence	99	robbery	3	2	1.58018
war	99	money	3	2	1.58018
war	99	refugee camp	3	2	1.58018
hate speech	8	government	6	1	1.57632
sad	6	hate speech	8	1	1.57632
sad	6	helplessness	8	1	1.57632
sad	6	pity	8	1	1.57632
viktor orbán	6	hate speech	8	1	1.57632
exiled	17	contempt	3	1	1.57547
hatred	17	angela merkel	3	1	1.57547
inhumanity	3	exiled	17	1	1.57547
racism	3	hatred	17	1	1.57547
understanding	3	famine	17	1	1.57547
waste of money	3	hatred	17	1	1.57547
war	99	children	12	5	1.56973
referendum	7	fence	7	1	1.55423
settle in	7	referendum	7	1	1.55423
unemployment	7	bad	7	1	1.55423
sloppy	5	shirker	10	1	1.54309
stupidity	5	murder	10	1	1.54309
untidy	5	shirker	10	1	1.54309
xenophobia	5	lie	10	1	1.54309
religion	10	fanatism	5	1	1.54309
religion	10	manipulation	5	1	1.54309
disgusting	6	aggression	42	2	1.53195
terrorism	119	gypsy	5	3	1.52718
terrorism	119	rape	5	3	1.52718
danger	27	black	9	2	1.52152
fall of eu	4	economic migrant	13	1	1.52128
propaganda	4	foreign	13	1	1.52128
unity	4	economic migrant	13	1	1.52128
economic migrant	13	colored skin	4	1	1.52128
foreign	13	family	4	1	1.52128
foreign	13	fight	4	1	1.52128
poor	13	horde	4	1	1.52128
helplessness	8	help	31	2	1.50295
violence	99	islam	31	10	1.48803
know-nothing	3	chaos	19	1	1.46926
sea	3	disease	19	1	1.46926
waste of money	3	disease	19	1	1.46926
intruder	19	antipathy	3	1	1.46926
intruder	19	homeland	3	1	1.46926
persecuted	19	contempt	3	1	1.46926
persecuted	19	embittered	3	1	1.46926
disease	19	dangerous	13	2	1.46671
poor	13	persecuted	19	2	1.46671
unemployment	7	fear	80	3	1.46422
middle east	6	illegal bordercosser	9	1	1.46112
viktor orbán	6	black	9	1	1.46112
illegal bordercosser	9	government	6	1	1.46112
many	9	border	6	1	1.46112
parasite	11	border closure	5	1	1.45104
uncertanity	11	humanity	5	1	1.45104
uncertanity	11	indignation	5	1	1.45104
stupidity	5	parasite	11	1	1.45104
politics	14	exclusion	4	1	1.4504
politics	14	pain	4	1	1.4504
horde	4	demanding	14	1	1.4504
littering	4	demanding	14	1	1.4504
rejection	4	politics	14	1	1.4504
violence	99	crime	16	6	1.42727
fence	7	different religion	8	1	1.42302
unemployment	7	issue	8	1	1.42302
helplessness	8	fence	7	1	1.42302
issue	8	bad	7	1	1.42302
suffering	3	invasion	20	1	1.42073
threat	3	invasion	20	1	1.42073
ungrateful	3	invasion	20	1	1.42073
invasion	20	cultural differences	3	1	1.42073
unwelcome	15	hatred	17	2	1.40999
stranger	41	foreign	13	3	1.40934
uncertanity	11	fear	80	4	1.40611
islam	31	arab	27	4	1.39552
terrorism	119	invasion	20	8	1.39016
pain	4	bad fortune	15	1	1.38505
bad fortune	15	assassination	4	1	1.38505
man	15	fall of eu	4	1	1.38505
man	15	horde	4	1	1.38505
unwelcome	15	fist-fight	4	1	1.38505
indignation	5	children	12	1	1.36815
soldier	5	children	12	1	1.36815
children	12	brown skin	5	1	1.36815
lie	10	disgusting	6	1	1.35992
religion	10	culture	6	1	1.35992
shirker	10	aid	6	1	1.35992
dangerous	13	aggression	42	3	1.35611
economic migrant	13	aggression	42	3	1.35611
many	9	freeloader	30	2	1.34743
freeloader	30	death	9	2	1.34743
suffering	3	deprivation	22	1	1.33135
vulnerability	16	family	4	1	1.32448
vulnerability	16	fight	4	1	1.32448
vulnerability	16	unity	4	1	1.32448
immigrant	59	border closure	5	2	1.32127
immigrant	59	brown skin	5	2	1.32127
damaging	7	black	9	1	1.30985
györgy soros	7	black	9	1	1.30985
unable to adapt	7	illegal bordercosser	9	1	1.30985
unable to adapt	7	many	9	1	1.30985
death	9	damaging	7	1	1.30985
misery	9	damaging	7	1	1.30985
uneducated	9	disrespectful	7	1	1.30985
man	15	immigrant	59	4	1.30652
syria	25	isis	11	2	1.29923
hate speech	8	fury	8	1	1.29384
helplessness	8	hate speech	8	1	1.29384
oppression of women	8	different religion	8	1	1.29384
pity	8	hate speech	8	1	1.29384
pity	8	helplessness	8	1	1.29384
fanatism	5	economic migrant	13	1	1.29287
homeless	5	foreign	13	1	1.29287
hopelessness	5	economic migrant	13	1	1.29287
humanity	5	economic migrant	13	1	1.29287
rape	5	economic migrant	13	1	1.29287
soldier	5	foreign	13	1	1.29287
laziness	13	brown skin	5	1	1.29287
laziness	13	go home!	5	1	1.29287
poor	13	brown skin	5	1	1.29287
no	3	mass	23	1	1.29004
rebellious	3	mass	23	1	1.29004
stranger	41	bad	7	2	1.28534
stranger	41	different	7	2	1.28534
rejection	4	fear	80	2	1.27145
uncultured	4	fear	80	2	1.27145
victim	4	fear	80	2	1.27145
fear	80	assassination	4	2	1.27145
violence	99	laziness	13	5	1.27022
middle east	6	isis	11	1	1.26991
parasite	11	aid	6	1	1.26991
parasite	11	middle east	6	1	1.26991
pain	4	exiled	17	1	1.2681
propaganda	4	hatred	17	1	1.2681
rejection	4	exiled	17	1	1.2681
rejection	4	hatred	17	1	1.2681
vandalism	4	hatred	17	1	1.2681
victim	4	famine	17	1	1.2681
exiled	17	assassination	4	1	1.2681
exiled	17	exclusion	4	1	1.2681
hatred	17	exclusion	4	1	1.2681
hatred	17	family	4	1	1.2681
terrorism	119	antipathy	3	2	1.25932
terrorism	119	know-nothing	3	2	1.25932
terrorism	119	money	3	2	1.25932
terrorism	119	robbery	3	2	1.25932
violence	99	fear	80	21	1.2544
embittered	3	different culture	24	1	1.25071
quota	3	different culture	24	1	1.25071
robbery	3	different culture	24	1	1.25071
disease	19	dirt	47	4	1.24619
illegal	15	chaos	19	2	1.22826
unwelcome	15	disease	19	2	1.22826
unwelcome	15	intruder	19	2	1.22826
refugee	146	human	7	4	1.22629
fanatism	5	demanding	14	1	1.22405
manipulation	5	demanding	14	1	1.22405
politics	14	homeless	5	1	1.22405
politics	14	manipulation	5	1	1.22405
xenophobia	5	politics	14	1	1.22405
rebellious	3	poverty	25	1	1.2132
suffering	3	poverty	25	1	1.2132
understanding	3	poverty	25	1	1.2132
waste of money	3	syria	25	1	1.2132
why	3	syria	25	1	1.2132
poverty	25	antipathy	3	1	1.2132
poverty	25	cultural differences	3	1	1.2132
poverty	25	empathy	3	1	1.2132
poverty	25	money	3	1	1.2132
syria	25	emigration	3	1	1.2132
syria	25	fidesz	3	1	1.2132
syria	25	libya	3	1	1.2132
syria	25	racism	3	1	1.2132
syria	25	refugee camp	3	1	1.2132
lie	10	fence	7	1	1.21069
religion	10	bad	7	1	1.21069
shirker	10	bad	7	1	1.21069
referendum	7	lie	10	1	1.21069
stealing	7	shirker	10	1	1.21069
unemployment	7	religion	10	1	1.21069
refugee	146	children	12	6	1.20708
hatred	17	exiled	17	2	1.20484
hatred	17	famine	17	2	1.20484
children	12	aid	6	1	1.18906
government	6	children	12	1	1.18906
fury	8	death	9	1	1.18271
oppression of women	8	many	9	1	1.18271
illegal bordercosser	9	hate speech	8	1	1.18271
many	9	fury	8	1	1.18271
uneducated	9	helplessness	8	1	1.18271
no	3	muslim	26	1	1.17737
rebellious	3	muslim	26	1	1.17737
refugee camp	3	muslim	26	1	1.17737
unpredictable	3	muslim	26	1	1.17737
muslim	26	angela merkel	3	1	1.17737
shirker	10	freeloader	30	2	1.16893
littering	4	disease	19	1	1.16601
ship	4	disease	19	1	1.16601
uncultured	4	chaos	19	1	1.16601
victim	4	chaos	19	1	1.16601
persecuted	19	colored skin	4	1	1.16601
persecuted	19	family	4	1	1.16601
unwelcome	15	gypsy	5	1	1.16074
unwelcome	15	sloppy	5	1	1.16074
manipulation	5	illegal	15	1	1.16074
libya	3	arab	27	1	1.14309
mob	3	danger	27	1	1.14309
money	3	danger	27	1	1.14309
organized	3	arab	27	1	1.14309
organized	3	danger	27	1	1.14309
scare-mongering	3	arab	27	1	1.14309
threat	3	danger	27	1	1.14309
why	3	arab	27	1	1.14309
why	3	danger	27	1	1.14309
danger	27	afganistan	3	1	1.14309
war	99	migration	29	9	1.14104
war	99	syria	25	8	1.13727
disease	19	crime	16	2	1.1254
parasite	11	györgy soros	7	1	1.12273
uncertanity	11	bad	7	1	1.12273
unemployment	7	parasite	11	1	1.12273
fury	8	fear	80	3	1.12023
oppression of women	8	fear	80	3	1.12023
vandalism	4	invasion	20	1	1.11956
invasion	20	horde	4	1	1.11956
religion	10	islam	31	2	1.1181
foreign	13	dirt	47	3	1.11651
foreign	13	aid	6	1	1.11584
foreign	13	culture	6	1	1.11584
poor	13	border	6	1	1.11584
sad	6	poor	13	1	1.11584
vulnerability	16	humanity	5	1	1.10223
vulnerability	16	soldier	5	1	1.10223
lie	10	helplessness	8	1	1.0856
money	3	migration	29	1	1.07872
rebellious	3	migration	29	1	1.07872
suffering	3	migration	29	1	1.07872
migration	29	afganistan	3	1	1.07872
migration	29	emigration	3	1	1.07872
migration	29	empathy	3	1	1.07872
migration	29	homeland	3	1	1.07872
misery	9	death	9	1	1.07363
uneducated	9	black	9	1	1.07363
settle in	7	dirt	47	2	1.0712
stranger	41	different religion	8	2	1.05619
stranger	41	fearsome	8	2	1.05619
refugee	146	hopelessness	5	3	1.05205
refugee	146	humanity	5	3	1.05205
viktor orbán	6	politics	14	1	1.04906
politics	14	culture	6	1	1.04906
no	3	freeloader	30	1	1.04845
freeloader	30	animal	3	1	1.04845
freeloader	30	antipathy	3	1	1.04845
freeloader	30	cruel	3	1	1.04845
homeless	5	exiled	17	1	1.04791
homeless	5	hatred	17	1	1.04791
stupidity	5	hatred	17	1	1.04791
untidy	5	exiled	17	1	1.04791
usa	5	famine	17	1	1.04791
xenophobia	5	exiled	17	1	1.04791
invasion	20	crime	16	2	1.04642
explosion	12	bad	7	1	1.04393
human	7	children	12	1	1.04393
unable to adapt	7	explosion	12	1	1.04393
bad fortune	15	aggression	42	3	1.03825
fight	4	deprivation	22	1	1.03433
human rights	4	deprivation	22	1	1.03433
pain	4	deprivation	22	1	1.03433
propaganda	4	deprivation	22	1	1.03433
hatred	17	disease	19	2	1.03157
terrorism	119	illegal	15	6	1.03053
terrorism	119	poverty	25	9	1.02925
fury	8	aggression	42	2	1.01982
violence	99	demanding	14	5	1.01951
homeland	3	help	31	1	1.01933
quota	3	help	31	1	1.01933
understanding	3	help	31	1	1.01933
why	3	help	31	1	1.01933
help	31	cultural differences	3	1	1.01933
help	31	despair	3	1	1.01933
help	31	empathy	3	1	1.01933
islam	31	cultural differences	3	1	1.01933
islam	31	fidesz	3	1	1.01933
islam	31	homeland	3	1	1.01933
deprivation	22	bad fortune	15	2	1.00128
violence	99	damaging	7	3	0.99773
war	99	unemployment	7	3	0.99773
mass	23	budapest keleti railway station	4	1	0.9951
mass	23	distrust	4	1	0.9951
mass	23	littering	4	1	0.9951
middle east	6	immigrant	59	2	0.988408
immigrant	59	aid	6	2	0.988408
immigrant	59	border	6	2	0.988408
viktor orbán	6	man	15	1	0.987818
illegal	15	border	6	1	0.987818
illegal	15	government	6	1	0.987818
stranger	41	different culture	24	4	0.983562
lie	10	illegal bordercosser	9	1	0.978564
murder	10	black	9	1	0.978564
religion	10	black	9	1	0.978564
different	7	dangerous	13	1	0.972755
unable to adapt	7	dangerous	13	1	0.972755
unable to adapt	7	economic migrant	13	1	0.972755
dangerous	13	damaging	7	1	0.972755
immigrant	59	exiled	17	4	0.968781
islam	31	isis	11	2	0.967028
dirt	47	demanding	14	3	0.958834
different culture	24	adaptation	4	1	0.957858
different culture	24	anti-christian	4	1	0.957858
syria	25	muslim	26	3	0.953133
persecuted	19	humanity	5	1	0.949968
indignation	5	disease	19	1	0.949968
manipulation	5	intruder	19	1	0.949968
rape	5	intruder	19	1	0.949968
soldier	5	chaos	19	1	0.949968
untidy	5	chaos	19	1	0.949968
untidy	5	disease	19	1	0.949968
xenophobia	5	chaos	19	1	0.949968
mass	23	man	15	2	0.935488
violence	99	distrust	4	2	0.932089
violence	99	fist-fight	4	2	0.932089
violence	99	stinking	4	2	0.932089
violence	99	vandalism	4	2	0.932089
war	99	family	4	2	0.932089
vulnerability	16	aid	6	1	0.931369
disgusting	6	crime	16	1	0.931369
fearsome	8	explosion	12	1	0.922939
issue	8	children	12	1	0.922939
oppression of women	8	explosion	12	1	0.922939
poverty	25	anti-christian	4	1	0.922442
poverty	25	distrust	4	1	0.922442
poverty	25	family	4	1	0.922442
poverty	25	fight	4	1	0.922442
syria	25	fight	4	1	0.922442
uncultured	4	poverty	25	1	0.922442
victim	4	poverty	25	1	0.922442
sea	3	refugee	146	2	0.919824
refugee	146	despair	3	2	0.919824
refugee	146	emigration	3	2	0.919824
refugee	146	empathy	3	2	0.919824
poverty	25	politics	14	2	0.916616
poor	13	danger	27	2	0.915412
invasion	20	fanatism	5	1	0.905585
sloppy	5	invasion	20	1	0.905585
migration	29	mass	23	3	0.903813
uneducated	9	isis	11	1	0.894707
parasite	11	black	9	1	0.894707
parasite	11	illegal bordercosser	9	1	0.894707
uncertanity	11	black	9	1	0.894707
uncertanity	11	death	9	1	0.894707
muslim	26	anti-christian	4	1	0.888708
religion	10	murder	10	1	0.885554
freeloader	30	explosion	12	2	0.882916
syria	25	arab	27	3	0.88004
hatred	17	disgusting	6	1	0.879116
middle east	6	famine	17	1	0.879116
terrorism	119	disease	19	7	0.875147
stranger	41	black	9	2	0.869318
disease	19	chaos	19	2	0.86679
violence	99	isis	11	4	0.856824
violence	99	parasite	11	4	0.856824
war	99	isis	11	4	0.856824
assassination	4	arab	27	1	0.856526
budapest keleti railway station	4	arab	27	1	0.856526
fight	4	danger	27	1	0.856526
horde	4	danger	27	1	0.856526
ship	4	arab	27	1	0.856526
arab	27	adaptation	4	1	0.856526
terrorism	119	muslim	26	9	0.85444
hate speech	8	economic migrant	13	1	0.853824
hate speech	8	foreign	13	1	0.853824
helplessness	8	foreign	13	1	0.853824
issue	8	economic migrant	13	1	0.853824
issue	8	foreign	13	1	0.853824
oppression of women	8	economic migrant	13	1	0.853824
oppression of women	8	laziness	13	1	0.853824
pity	8	foreign	13	1	0.853824
laziness	13	different religion	8	1	0.853824
poor	13	fury	8	1	0.853824
misery	9	fear	80	3	0.852625
different	7	bad fortune	15	1	0.848857
disrespectful	7	bad fortune	15	1	0.848857
illegal	15	györgy soros	7	1	0.848857
man	15	györgy soros	7	1	0.848857
unwelcome	15	damaging	7	1	0.848857
unwelcome	15	referendum	7	1	0.848857
unwelcome	15	unemployment	7	1	0.848857
hopelessness	5	fear	80	2	0.848403
war	99	islam	31	9	0.847451
mass	23	fear	80	6	0.829557
indignation	5	deprivation	22	1	0.824525
man	15	dirt	47	3	0.820902
unwelcome	15	dirt	47	3	0.820902
migration	29	foreign	13	2	0.81379
politics	14	arab	27	2	0.807187
parasite	11	lie	10	1	0.803754
parasite	11	murder	10	1	0.803754
uncertanity	11	murder	10	1	0.803754
religion	10	parasite	11	1	0.803754
shirker	10	parasite	11	1	0.803754
terrorism	119	crime	16	6	0.803159
refugee	146	helplessness	8	4	0.79754
refugee	146	pity	8	4	0.79754
migration	29	adaptation	4	1	0.796377
migration	29	anti-christian	4	1	0.796377
ship	4	migration	29	1	0.796377
vandalism	4	migration	29	1	0.796377
damaging	7	crime	16	1	0.794474
fence	7	crime	16	1	0.794474
unemployment	7	crime	16	1	0.794474
crime	16	bad	7	1	0.794474
politics	14	pity	8	1	0.79117
exiled	17	aggression	42	3	0.788532
mass	23	border closure	5	1	0.78738
soldier	5	mass	23	1	0.78738
disease	19	border	6	1	0.785314
intruder	19	disgusting	6	1	0.785314
persecuted	19	middle east	6	1	0.785314
disgusting	6	disease	19	1	0.785314
government	6	disease	19	1	0.785314
sad	6	persecuted	19	1	0.785314
mass	23	islam	31	3	0.77904
stranger	41	antipathy	3	1	0.778475
stranger	41	despair	3	1	0.778475
stranger	41	emigration	3	1	0.778475
stranger	41	money	3	1	0.778475
stranger	41	no	3	1	0.778475
stranger	41	oppression	3	1	0.778475
stranger	41	sea	3	1	0.778475
understanding	3	stranger	41	1	0.778475
unpredictable	3	stranger	41	1	0.778475
uncultured	4	freeloader	30	1	0.768216
vandalism	4	freeloader	30	1	0.768216
freeloader	30	budapest keleti railway station	4	1	0.768216
freeloader	30	dangerous	13	2	0.766984
contempt	3	aggression	42	1	0.758407
cruel	3	aggression	42	1	0.758407
embittered	3	aggression	42	1	0.758407
mob	3	aggression	42	1	0.758407
no	3	aggression	42	1	0.758407
robbery	3	aggression	42	1	0.758407
threat	3	aggression	42	1	0.758407
understanding	3	aggression	42	1	0.758407
unpredictable	3	aggression	42	1	0.758407
syria	25	immigrant	59	5	0.753955
illegal bordercosser	9	economic migrant	13	1	0.752963
illegal bordercosser	9	foreign	13	1	0.752963
many	9	dangerous	13	1	0.752963
uneducated	9	dangerous	13	1	0.752963
different culture	24	border closure	5	1	0.75223
homeless	5	different culture	24	1	0.75223
humanity	5	different culture	24	1	0.75223
manipulation	5	different culture	24	1	0.75223
rape	5	different culture	24	1	0.75223
stupidity	5	different culture	24	1	0.75223
untidy	5	different culture	24	1	0.75223
settle in	7	hatred	17	1	0.744292
famine	17	damaging	7	1	0.744292
propaganda	4	help	31	1	0.741219
vandalism	4	islam	31	1	0.741219
victim	4	help	31	1	0.741219
help	31	adaptation	4	1	0.741219
help	31	family	4	1	0.741219
help	31	fight	4	1	0.741219
islam	31	colored skin	4	1	0.741219
islam	31	dissatisfied	4	1	0.741219
islam	31	human rights	4	1	0.741219
settle in	7	immigrant	59	2	0.741032
stealing	7	immigrant	59	2	0.741032
immigrant	59	human	7	2	0.741032
hate speech	8	bad fortune	15	1	0.734054
pity	8	bad fortune	15	1	0.734054
refugee	146	islam	31	12	0.732092
murder	10	explosion	12	1	0.731125
vulnerability	16	poverty	25	2	0.726074
poverty	25	border closure	5	1	0.718911
poverty	25	homeless	5	1	0.718911
xenophobia	5	syria	25	1	0.718911
illegal	15	danger	27	2	0.711012
man	15	arab	27	2	0.711012
fear	80	disease	19	5	0.707659
terrorism	119	arab	27	9	0.700635
dirt	47	crime	16	3	0.699884
politics	14	black	9	1	0.692374
rape	5	muslim	26	1	0.687277
untidy	5	muslim	26	1	0.687277
muslim	26	fanatism	5	1	0.687277
muslim	26	gypsy	5	1	0.687277
terrorism	119	fear	80	23	0.683775
lie	10	aggression	42	2	0.682644
immigrant	59	dangerous	13	3	0.682575
different religion	8	crime	16	1	0.681742
pity	8	crime	16	1	0.681742
vulnerability	16	helplessness	8	1	0.681742
dirt	47	black	9	2	0.68155
dirt	47	contempt	3	1	0.666406
know-nothing	3	dirt	47	1	0.666406
mob	3	dirt	47	1	0.666406
rebellious	3	dirt	47	1	0.666406
ungrateful	3	dirt	47	1	0.666406
why	3	dirt	47	1	0.666406
lie	10	economic migrant	13	1	0.666138
shirker	10	economic migrant	13	1	0.666138
shirker	10	foreign	13	1	0.666138
middle east	6	deprivation	22	1	0.666121
sad	6	deprivation	22	1	0.666121
terrorism	119	budapest keleti railway station	4	2	0.661932
terrorism	119	fall of eu	4	2	0.661932
terrorism	119	fist-fight	4	2	0.661932
brown skin	5	arab	27	1	0.6572
go home!	5	danger	27	1	0.6572
gypsy	5	arab	27	1	0.6572
manipulation	5	danger	27	1	0.6572
soldier	5	arab	27	1	0.6572
usa	5	arab	27	1	0.6572
damaging	7	chaos	19	1	0.654644
disrespectful	7	chaos	19	1	0.654644
referendum	7	intruder	19	1	0.654644
unemployment	7	disease	19	1	0.654644
disease	19	damaging	7	1	0.654644
intruder	19	disrespectful	7	1	0.654644
persecuted	19	different	7	1	0.654644
persecuted	19	human	7	1	0.654644
parasite	11	explosion	12	1	0.653453
uncertanity	11	children	12	1	0.653453
terrorism	119	referendum	7	3	0.641026
terrorism	119	stealing	7	3	0.641026
many	9	illegal	15	1	0.637329
uneducated	9	bad fortune	15	1	0.637329
uneducated	9	illegal	15	1	0.637329
uneducated	9	man	15	1	0.637329
man	15	black	9	1	0.637329
refugee	146	politics	14	6	0.633826
fearsome	8	exiled	17	1	0.633634
fearsome	8	famine	17	1	0.633634
fury	8	famine	17	1	0.633634
helplessness	8	famine	17	1	0.633634
exiled	17	different religion	8	1	0.633634
hatred	17	fearsome	8	1	0.633634
war	99	vulnerability	16	5	0.632706
mass	23	border	6	1	0.631068
politics	14	help	31	2	0.622997
invasion	20	bad	7	1	0.614423
invasion	20	györgy soros	7	1	0.614423
unable to adapt	7	invasion	20	1	0.614423
religion	10	politics	14	1	0.60762
shirker	10	demanding	14	1	0.60762
politics	14	lie	10	1	0.60762
refugee	146	exiled	17	7	0.603357
refugee	146	famine	17	7	0.603357
migration	29	humanity	5	1	0.601275
government	6	different culture	24	1	0.598014
middle east	6	different culture	24	1	0.598014
sad	6	refugee	146	3	0.5955
viktor orbán	6	refugee	146	3	0.5955
refugee	146	aid	6	3	0.5955
parasite	11	laziness	13	1	0.590537
unwelcome	15	fear	80	4	0.588857
go home!	5	freeloader	30	1	0.575233
gypsy	5	freeloader	30	1	0.575233
sloppy	5	freeloader	30	1	0.575233
freeloader	30	brown skin	5	1	0.575233
fear	80	culture	6	2	0.564164
different culture	24	chaos	19	2	0.555114
disease	19	different culture	24	2	0.555114
intruder	19	different culture	24	2	0.555114
violence	99	gypsy	5	2	0.555051
violence	99	manipulation	5	2	0.555051
violence	99	untidy	5	2	0.555051
war	99	brown skin	5	2	0.555051
war	99	rape	5	2	0.555051
immigrant	59	fury	8	2	0.551923
islam	31	brown skin	5	1	0.55036
islam	31	fanatism	5	1	0.55036
islam	31	gypsy	5	1	0.55036
humanity	5	help	31	1	0.55036
xenophobia	5	help	31	1	0.55036
disease	19	different religion	8	1	0.548149
persecuted	19	helplessness	8	1	0.548149
unemployment	7	deprivation	22	1	0.541714
illegal bordercosser	9	exiled	17	1	0.541063
famine	17	death	9	1	0.541063
shirker	10	dirt	47	2	0.540091
viktor orbán	6	muslim	26	1	0.537268
vulnerability	16	migration	29	2	0.536524
man	15	islam	31	2	0.535451
parasite	11	demanding	14	1	0.534093
uncertanity	11	demanding	14	1	0.534093
fear	80	dirt	47	10	0.533508
stranger	41	rejection	4	1	0.521799
stranger	41	ship	4	1	0.521799
stranger	41	stinking	4	1	0.521799
unity	4	stranger	41	1	0.521799
invasion	20	fury	8	1	0.510016
issue	8	invasion	20	1	0.510016
border	6	arab	27	1	0.509301
viktor orbán	6	danger	27	1	0.509301
mass	23	different	7	1	0.508757
mass	23	disrespectful	7	1	0.508757
referendum	7	mass	23	1	0.508757
help	31	danger	27	3	0.506875
lie	10	crime	16	1	0.506491
murder	10	crime	16	1	0.506491
religion	10	crime	16	1	0.506491
stinking	4	aggression	42	1	0.503899
unity	4	aggression	42	1	0.503899
refugee	146	misery	9	4	0.496938
immigrant	59	afganistan	3	1	0.490043
immigrant	59	animal	3	1	0.490043
immigrant	59	emigration	3	1	0.490043
immigrant	59	empathy	3	1	0.490043
immigrant	59	europe	3	1	0.490043
know-nothing	3	immigrant	59	1	0.490043
no	3	immigrant	59	1	0.490043
oppression	3	immigrant	59	1	0.490043
unpredictable	3	immigrant	59	1	0.490043
man	15	isis	11	1	0.483202
parasite	11	illegal	15	1	0.483202
violence	99	death	9	3	0.478717
violence	99	misery	9	3	0.478717
violence	99	uneducated	9	3	0.478717
war	99	death	9	3	0.478717
stealing	7	different culture	24	1	0.477804
unable to adapt	7	different culture	24	1	0.477804
foreign	13	economic migrant	13	1	0.465356
poor	13	dangerous	13	1	0.465356
terrorism	119	isis	11	4	0.463658
religion	10	hatred	17	1	0.462545
shirker	10	exiled	17	1	0.462545
persecuted	19	muslim	26	2	0.460372
death	9	chaos	19	1	0.459748
many	9	disease	19	1	0.459748
disease	19	death	9	1	0.459748
persecuted	19	misery	9	1	0.459748
vulnerability	16	fear	80	4	0.458949
migration	29	aid	6	1	0.457609
terrorism	119	migration	29	9	0.448916
poverty	25	different	7	1	0.448691
syria	25	györgy soros	7	1	0.448691
referendum	7	poverty	25	1	0.448691
unemployment	7	poverty	25	1	0.448691
helplessness	8	deprivation	22	1	0.441495
isis	11	crime	16	1	0.437126
refugee	146	man	15	6	0.435429
freeloader	30	disgusting	6	1	0.43369
isis	11	dirt	47	2	0.423994
invasion	20	death	9	1	0.423707
distrust	4	dirt	47	1	0.422816
fist-fight	4	dirt	47	1	0.422816
victim	4	dirt	47	1	0.422816
muslim	26	györgy soros	7	1	0.421272
children	12	bad fortune	15	1	0.420946
man	15	children	12	1	0.420946
intruder	19	arab	27	2	0.418064
demanding	14	dangerous	13	1	0.413075
sad	6	help	31	1	0.410944
mass	23	different religion	8	1	0.410638
mass	23	fearsome	8	1	0.410638
mass	23	fury	8	1	0.410638
fence	7	arab	27	1	0.39542
györgy soros	7	arab	27	1	0.39542
human	7	danger	27	1	0.39542
danger	27	bad	7	1	0.39542
isis	11	famine	17	1	0.395269
uncertanity	11	hatred	17	1	0.395269
rejection	4	refugee	146	2	0.395246
unity	4	refugee	146	2	0.395246
refugee	146	anti-christian	4	2	0.395246
refugee	146	assassination	4	2	0.395246
refugee	146	budapest keleti railway station	4	2	0.395246
refugee	146	colored skin	4	2	0.395246
refugee	146	fight	4	2	0.395246
refugee	146	human rights	4	2	0.395246
refugee	146	pain	4	2	0.395246
terrorism	119	oppression of women	8	3	0.394362
help	31	famine	17	2	0.390261
shirker	10	chaos	19	1	0.385411
fury	8	different culture	24	1	0.381791
hate speech	8	different culture	24	1	0.381791
helplessness	8	different culture	24	1	0.381791
oppression of women	8	different culture	24	1	0.381791
war	99	help	31	8	0.3774
vulnerability	16	children	12	1	0.376958
illegal	15	economic migrant	13	1	0.366355
man	15	economic migrant	13	1	0.366355
unwelcome	15	dangerous	13	1	0.366355
foreign	13	bad fortune	15	1	0.366355
poor	13	bad fortune	15	1	0.366355
human	7	fear	80	2	0.365521
fear	80	disrespectful	7	2	0.365521
invasion	20	danger	27	2	0.36269
illegal bordercosser	9	deprivation	22	1	0.359384
misery	9	deprivation	22	1	0.359384
poverty	25	fury	8	1	0.354788
poverty	25	helplessness	8	1	0.354788
poverty	25	oppression of women	8	1	0.354788
poverty	25	pity	8	1	0.354788
syria	25	issue	8	1	0.354788
stranger	41	brown skin	5	1	0.352422
stranger	41	sloppy	5	1	0.352422
lie	10	invasion	20	1	0.351466
murder	10	invasion	20	1	0.351466
hatred	17	fear	80	4	0.350307
migration	29	györgy soros	7	1	0.347969
fear	80	children	12	3	0.34102
fear	80	explosion	12	3	0.34102
mass	23	immigrant	59	4	0.339232
violence	99	arab	27	7	0.338024
famine	17	children	12	1	0.337193
border closure	5	aggression	42	1	0.336697
fanatism	5	aggression	42	1	0.336697
hopelessness	5	aggression	42	1	0.336697
manipulation	5	aggression	42	1	0.336697
rape	5	aggression	42	1	0.336697
soldier	5	aggression	42	1	0.336697
untidy	5	aggression	42	1	0.336697
untidy	5	terrorism	119	2	0.33573
terrorism	119	fanatism	5	2	0.33573
terrorism	119	sloppy	5	2	0.33573
mass	23	many	9	1	0.330633
muslim	26	fearsome	8	1	0.329483
muslim	26	fury	8	1	0.329483
györgy soros	7	freeloader	30	1	0.326178
stealing	7	freeloader	30	1	0.326178
unable to adapt	7	freeloader	30	1	0.326178
unemployment	7	freeloader	30	1	0.326178
freeloader	30	disrespectful	7	1	0.326178
isis	11	chaos	19	1	0.322323
uncertanity	11	disease	19	1	0.322323
demanding	14	bad fortune	15	1	0.318253
politics	14	man	15	1	0.318253
war	99	government	6	2	0.316937
war	99	middle east	6	2	0.316937
war	99	sad	6	2	0.316937
war	99	viktor orbán	6	2	0.316937
violence	99	religion	10	3	0.314055
war	99	religion	10	3	0.314055
settle in	7	refugee	146	3	0.312105
unable to adapt	7	refugee	146	3	0.312105
refugee	146	different	7	3	0.312105
refugee	146	poverty	25	9	0.308848
freeloader	30	disease	19	2	0.308555
mass	23	aggression	42	3	0.307622
stranger	41	demanding	14	2	0.306674
help	31	different	7	1	0.305564
islam	31	györgy soros	7	1	0.305564
poverty	25	mass	23	2	0.29903
isis	11	invasion	20	1	0.290479
parasite	11	invasion	20	1	0.290479
islam	31	immigrant	59	5	0.288988
foreign	13	exiled	17	1	0.28679
poor	13	exiled	17	1	0.28679
poor	13	famine	17	1	0.28679
famine	17	dangerous	13	1	0.28679
demanding	14	aggression	42	2	0.28351
refugee	146	foreign	13	5	0.280663
inhumanity	3	fear	80	1	0.279989
money	3	fear	80	1	0.279989
oppression	3	fear	80	1	0.279989
quota	3	fear	80	1	0.279989
racism	3	fear	80	1	0.279989
rebellious	3	fear	80	1	0.279989
robbery	3	fear	80	1	0.279989
sea	3	fear	80	1	0.279989
understanding	3	fear	80	1	0.279989
unpredictable	3	fear	80	1	0.279989
waste of money	3	fear	80	1	0.279989
why	3	fear	80	1	0.279989
fear	80	angela merkel	3	1	0.279989
fear	80	antipathy	3	1	0.279989
fear	80	cruel	3	1	0.279989
fear	80	cultural differences	3	1	0.279989
fear	80	despair	3	1	0.279989
fear	80	empathy	3	1	0.279989
syria	25	illegal bordercosser	9	1	0.279006
syria	25	many	9	1	0.279006
vulnerability	16	politics	14	1	0.278454
terrorism	119	danger	27	8	0.277084
man	15	illegal	15	1	0.275721
unwelcome	15	illegal	15	1	0.275721
littering	4	immigrant	59	1	0.273151
unity	4	immigrant	59	1	0.273151
immigrant	59	budapest keleti railway station	4	1	0.273151
immigrant	59	distrust	4	1	0.273151
explosion	12	disease	19	1	0.268444
fanatism	5	dirt	47	1	0.266554
sloppy	5	dirt	47	1	0.266554
soldier	5	dirt	47	1	0.266554
untidy	5	dirt	47	1	0.266554
xenophobia	5	dirt	47	1	0.266554
shirker	10	mass	23	1	0.264707
mass	23	lie	10	1	0.264707
migration	29	fearsome	8	1	0.26255
migration	29	helplessness	8	1	0.26255
muslim	26	mass	23	2	0.262125
terrorism	119	islam	31	9	0.262016
muslim	26	black	9	1	0.25582
muslim	26	illegal bordercosser	9	1	0.25582
muslim	26	many	9	1	0.25582
uneducated	9	muslim	26	1	0.25582
poor	13	dirt	47	2	0.249759
freeloader	30	different religion	8	1	0.242891
issue	8	freeloader	30	1	0.242891
oppression of women	8	freeloader	30	1	0.242891
politics	14	hatred	17	1	0.242886
unwelcome	15	stranger	41	2	0.241035
shirker	10	different culture	24	1	0.240084
invasion	20	explosion	12	1	0.238706
vulnerability	16	illegal	15	1	0.238023
illegal	15	crime	16	1	0.238023
parasite	11	deprivation	22	1	0.234576
uncertanity	11	deprivation	22	1	0.234576
stranger	41	aid	6	1	0.234535
illegal bordercosser	9	danger	27	1	0.234209
many	9	arab	27	1	0.234209
uneducated	9	danger	27	1	0.234209
mass	23	danger	27	2	0.228522
violence	99	man	15	4	0.226571
helplessness	8	fear	80	2	0.225259
pity	8	fear	80	2	0.225259
pity	8	help	31	1	0.224413
help	31	different religion	8	1	0.224413
help	31	hate speech	8	1	0.224413
islam	31	fury	8	1	0.224413
intruder	19	dangerous	13	1	0.222247
intruder	19	foreign	13	1	0.222247
persecuted	19	foreign	13	1	0.222247
foreign	13	chaos	19	1	0.222247
foreign	13	disease	19	1	0.222247
aid	6	aggression	42	1	0.220989
religion	10	poverty	25	1	0.217313
syria	25	lie	10	1	0.217313
parasite	11	mass	23	1	0.210049
uncertanity	11	mass	23	1	0.210049
migration	29	deprivation	22	2	0.205808
unwelcome	15	famine	17	1	0.20456
famine	17	bad fortune	15	1	0.20456
parasite	11	immigrant	59	2	0.201696
migration	29	black	9	1	0.195269
violence	99	uncertanity	11	3	0.193059
parasite	11	different culture	24	1	0.187545
deprivation	22	children	12	1	0.187027
fear	80	chaos	19	4	0.186347
intruder	19	demanding	14	1	0.182558
terrorism	119	economic migrant	13	4	0.181045
freeloader	30	deprivation	22	2	0.178567
stranger	41	immigrant	59	6	0.17718
religion	10	arab	27	1	0.176767
famine	17	crime	16	1	0.171076
vulnerability	16	exiled	17	1	0.171076
vulnerability	16	hatred	17	1	0.171076
vulnerability	16	aggression	42	2	0.167132
mass	23	children	12	1	0.164619
violence	99	unemployment	7	2	0.164531
war	99	different	7	2	0.164531
disgusting	6	dirt	47	1	0.161811
help	31	death	9	1	0.161411
islam	31	illegal bordercosser	9	1	0.161411
many	9	islam	31	1	0.161411
misery	9	help	31	1	0.161411
misery	9	islam	31	1	0.161411
uneducated	9	islam	31	1	0.161411
syria	25	danger	27	2	0.161138
poverty	25	fear	80	5	0.160459
violence	99	antipathy	3	1	0.15738
violence	99	contempt	3	1	0.15738
violence	99	homeland	3	1	0.15738
violence	99	oppression	3	1	0.15738
violence	99	organized	3	1	0.15738
violence	99	quota	3	1	0.15738
violence	99	threat	3	1	0.15738
war	99	afganistan	3	1	0.15738
war	99	angela merkel	3	1	0.15738
war	99	cultural differences	3	1	0.15738
war	99	despair	3	1	0.15738
war	99	embittered	3	1	0.15738
war	99	empathy	3	1	0.15738
war	99	quota	3	1	0.15738
war	99	racism	3	1	0.15738
war	99	sea	3	1	0.15738
war	99	suffering	3	1	0.15738
war	99	threat	3	1	0.15738
war	99	understanding	3	1	0.15738
waste of money	3	violence	99	1	0.15738
why	3	war	99	1	0.15738
invasion	20	demanding	14	1	0.157043
stranger	41	danger	27	3	0.155877
stranger	41	disrespectful	7	1	0.150732
stranger	41	human	7	1	0.150732
unable to adapt	7	stranger	41	1	0.150732
terrorism	119	middle east	6	2	0.148583
intruder	19	illegal	15	1	0.148456
persecuted	19	illegal	15	1	0.148456
persecuted	19	man	15	1	0.148456
illegal	15	disease	19	1	0.148456
muslim	26	isis	11	1	0.147962
immigrant	59	chaos	19	3	0.147904
economic migrant	13	deprivation	22	1	0.147172
war	99	crime	16	4	0.143702
stupidity	5	immigrant	59	1	0.143646
immigrant	59	humanity	5	1	0.143646
migration	29	lie	10	1	0.142097
refugee	146	gypsy	5	2	0.14205
refugee	146	homeless	5	2	0.14205
refugee	146	manipulation	5	2	0.14205
usa	5	refugee	146	2	0.14205
famine	17	exiled	17	1	0.141837
bad	7	aggression	42	1	0.139369
different	7	aggression	42	1	0.139369
fence	7	aggression	42	1	0.139369
györgy soros	7	aggression	42	1	0.139369
settle in	7	aggression	42	1	0.139369
unable to adapt	7	aggression	42	1	0.139369
refugee	146	different religion	8	3	0.138843
violence	99	freeloader	30	7	0.134993
immigrant	59	explosion	12	2	0.133228
uncertanity	11	danger	27	1	0.130611
uneducated	9	fear	80	2	0.127491
mass	23	dangerous	13	1	0.126887
immigrant	59	arab	27	4	0.126821
poverty	25	explosion	12	1	0.125717
syria	25	children	12	1	0.125717
invasion	20	illegal	15	1	0.12506
crime	16	chaos	19	1	0.119205
syria	25	migration	29	2	0.111693
fight	4	fear	80	1	0.111605
fist-fight	4	fear	80	1	0.111605
horde	4	fear	80	1	0.111605
ship	4	fear	80	1	0.111605
unity	4	fear	80	1	0.111605
vandalism	4	fear	80	1	0.111605
fear	80	anti-christian	4	1	0.111605
fear	80	dissatisfied	4	1	0.111605
fear	80	family	4	1	0.111605
terrorism	119	murder	10	3	0.111035
terrorism	119	religion	10	3	0.111035
laziness	13	different culture	24	1	0.108633
poor	13	different culture	24	1	0.108633
uncertanity	11	migration	29	1	0.100218
exiled	17	chaos	19	1	0.0942078
hatred	17	chaos	19	1	0.0942078
danger	27	children	12	1	0.0937
explosion	12	arab	27	1	0.0937
explosion	12	danger	27	1	0.0937
syria	25	economic migrant	13	1	0.0922453
syria	25	poor	13	1	0.0922453
stranger	41	issue	8	1	0.0912034
stranger	41	oppression of women	8	1	0.0912034
dirt	47	damaging	7	1	0.0911801
disrespectful	7	dirt	47	1	0.0911801
fence	7	dirt	47	1	0.0911801
muslim	26	migration	29	2	0.0879599
parasite	11	freeloader	30	1	0.0869835
illegal	15	deprivation	22	1	0.0861066
war	99	hatred	17	4	0.0822152
different religion	8	aggression	42	1	0.0820284
fearsome	8	aggression	42	1	0.0820284
oppression of women	8	aggression	42	1	0.0820284
pity	8	aggression	42	1	0.0820284
immigrant	59	foreign	13	2	0.081763
muslim	26	dangerous	13	1	0.0775792
muslim	26	economic migrant	13	1	0.0775792
understanding	3	terrorism	119	1	0.0738098
terrorism	119	contempt	3	1	0.0738098
terrorism	119	cruel	3	1	0.0738098
terrorism	119	cultural differences	3	1	0.0738098
terrorism	119	europe	3	1	0.0738098
terrorism	119	homeland	3	1	0.0738098
terrorism	119	mob	3	1	0.0738098
terrorism	119	oppression	3	1	0.0738098
terrorism	119	organized	3	1	0.0738098
terrorism	119	rebellious	3	1	0.0738098
terrorism	119	scare-mongering	3	1	0.0738098
fear	80	danger	27	5	0.0736202
syria	25	islam	31	2	0.072918
violence	99	fearsome	8	2	0.0706185
violence	99	oppression of women	8	2	0.0706185
violence	99	pity	8	2	0.0706185
war	99	helplessness	8	2	0.0706185
unwelcome	15	mass	23	1	0.0700813
migration	29	arab	27	2	0.0675591
migration	29	danger	27	2	0.0675591
syria	25	demanding	14	1	0.0653088
dangerous	13	arab	27	1	0.0645064
economic migrant	13	arab	27	1	0.0645064
foreign	13	danger	27	1	0.0645064
laziness	13	arab	27	1	0.0645064
poor	13	arab	27	1	0.0645064
deprivation	22	crime	16	1	0.0632389
murder	10	fear	80	2	0.0621055
war	99	danger	27	6	0.0601979
syria	25	refugee	146	8	0.0599169
chaos	19	aggression	42	2	0.0588769
hatred	17	dirt	47	2	0.0587058
freeloader	30	aggression	42	3	0.056158
illegal	15	different culture	24	1	0.0560962
unwelcome	15	different culture	24	1	0.0560962
different culture	24	bad fortune	15	1	0.0560962
muslim	26	islam	31	2	0.0536144
politics	14	muslim	26	1	0.052784
freeloader	30	arab	27	2	0.0513564
fear	80	crime	16	3	0.0501182
vulnerability	16	mass	23	1	0.0493503
violence	99	economic migrant	13	3	0.0490305
war	99	poor	13	3	0.0490305
unable to adapt	7	terrorism	119	2	0.0472733
islam	31	explosion	12	1	0.0466259
refugee	146	deprivation	22	7	0.0464558
fury	8	dirt	47	1	0.0448533
issue	8	dirt	47	1	0.0448533
hatred	17	deprivation	22	1	0.0446383
syria	25	illegal	15	1	0.0439867
death	9	aggression	42	1	0.0428886
misery	9	aggression	42	1	0.0428886
uneducated	9	aggression	42	1	0.0428886
poor	13	migration	29	1	0.0426973
migration	29	economic migrant	13	1	0.0426973
refugee	146	death	9	3	0.0424216
demanding	14	danger	27	1	0.0418571
politics	14	danger	27	1	0.0418571
terrorism	119	parasite	11	3	0.0415303
immigrant	59	freeloader	30	4	0.040583
vulnerability	16	different culture	24	1	0.0375065
different culture	24	crime	16	1	0.0375065
invasion	20	aggression	42	2	0.0366189
violence	99	budapest keleti railway station	4	1	0.035009
violence	99	colored skin	4	1	0.035009
violence	99	dissatisfied	4	1	0.035009
violence	99	horde	4	1	0.035009
violence	99	rejection	4	1	0.035009
violence	99	uncultured	4	1	0.035009
war	99	adaptation	4	1	0.035009
war	99	colored skin	4	1	0.035009
war	99	dissatisfied	4	1	0.035009
war	99	exclusion	4	1	0.035009
war	99	fight	4	1	0.035009
war	99	horde	4	1	0.035009
war	99	human rights	4	1	0.035009
war	99	littering	4	1	0.035009
war	99	propaganda	4	1	0.035009
war	99	rejection	4	1	0.035009
freeloader	30	foreign	13	1	0.0337682
muslim	26	illegal	15	1	0.0336078
muslim	26	man	15	1	0.0336078
refugee	146	migration	29	9	0.0333148
humanity	5	fear	80	1	0.0307212
indignation	5	fear	80	1	0.0307212
untidy	5	fear	80	1	0.0307212
refugee	146	border	6	2	0.0281062
refugee	146	middle east	6	2	0.0281062
syria	25	crime	16	1	0.0275429
vulnerability	16	syria	25	1	0.0275429
help	31	foreign	13	1	0.0260437
islam	31	dangerous	13	1	0.0260437
islam	31	economic migrant	13	1	0.0260437
poor	13	islam	31	1	0.0260437
stranger	41	fear	80	7	0.0249163
man	15	danger	27	1	0.0248314
politics	14	migration	29	1	0.0243537
exiled	17	different culture	24	1	0.0231931
stranger	41	religion	10	1	0.0227014
stranger	41	shirker	10	1	0.0227014
referendum	7	immigrant	59	1	0.0219669
unable to adapt	7	immigrant	59	1	0.0219669
immigrant	59	different	7	1	0.0219669
immigrant	59	fence	7	1	0.0219669
fear	80	famine	17	3	0.0209024
violence	99	illegal bordercosser	9	2	0.0193136
war	99	illegal bordercosser	9	2	0.0193136
deprivation	22	chaos	19	1	0.0183537
disease	19	deprivation	22	1	0.0183537
murder	10	aggression	42	1	0.0179172
shirker	10	aggression	42	1	0.0179172
freeloader	30	demanding	14	1	0.0175845
uneducated	9	dirt	47	1	0.0167511
poverty	25	famine	17	1	0.0153801
poverty	25	hatred	17	1	0.0153801
war	99	politics	14	3	0.0148778
migration	29	islam	31	2	0.0148159
scare-mongering	3	refugee	146	1	0.0139667
suffering	3	refugee	146	1	0.0139667
unpredictable	3	refugee	146	1	0.0139667
waste of money	3	refugee	146	1	0.0139667
refugee	146	animal	3	1	0.0139667
refugee	146	contempt	3	1	0.0139667
refugee	146	embittered	3	1	0.0139667
refugee	146	europe	3	1	0.0139667
refugee	146	mob	3	1	0.0139667
refugee	146	racism	3	1	0.0139667
violence	99	disease	19	4	0.0129181
violence	99	intruder	19	4	0.0129181
war	99	persecuted	19	4	0.0129181
vulnerability	16	arab	27	1	0.0126934
vulnerability	16	danger	27	1	0.0126934
islam	31	demanding	14	1	0.0120245
unwelcome	15	migration	29	1	0.011643
migration	29	illegal	15	1	0.011643
fear	80	aggression	42	7	0.0115499
mass	23	disease	19	1	0.0109029
stranger	41	isis	11	1	0.00688333
stranger	41	parasite	11	1	0.00688333
uncertanity	11	stranger	41	1	0.00688333
invasion	20	dirt	47	2	0.00580349
stranger	41	mass	23	2	0.00526776
stranger	41	dirt	47	4	0.00526438
immigrant	59	crime	16	2	0.00524145
exiled	17	danger	27	1	0.00484559
terrorism	119	fearsome	8	2	0.00458877
terrorism	119	fury	8	2	0.00458877
parasite	11	aggression	42	1	0.00430179
uncertanity	11	aggression	42	1	0.00430179
man	15	help	31	1	0.00364753
islam	31	illegal	15	1	0.00364753
refugee	146	arab	27	8	0.00356851
refugee	146	lie	10	3	0.00292299
lie	10	dirt	47	1	0.00284181
murder	10	dirt	47	1	0.00284181
oppression of women	8	immigrant	59	1	0.00257768
pity	8	immigrant	59	1	0.00257768
immigrant	59	different religion	8	1	0.00257768
victim	4	terrorism	119	1	0.00227581
terrorism	119	colored skin	4	1	0.00227581
terrorism	119	littering	4	1	0.00227581
terrorism	119	rejection	4	1	0.00227581
poverty	25	disease	19	1	0.00201272
syria	25	persecuted	19	1	0.00201272
fear	80	aid	6	1	0.00152927
sad	6	fear	80	1	0.00152927
freeloader	30	crime	16	1	0.00139376
poverty	25	immigrant	59	3	0.00127004
violence	99	invasion	20	4	0.00103121
help	31	fear	80	5	0.0010188
violence	99	illegal	15	3	0.000765472
violence	99	shirker	10	2	0.000505134
war	99	lie	10	2	0.000505134
stranger	41	children	12	1	0.000376225
migration	29	exiled	17	1	0.000315198
migration	29	famine	17	1	0.000315198
muslim	26	chaos	19	1	0.000263901
muslim	26	disease	19	1	0.000263901
muslim	26	intruder	19	1	0.000263901
violence	99	border closure	5	1	0.000250028
violence	99	go home!	5	1	0.000250028
violence	99	hopelessness	5	1	0.000250028
violence	99	indignation	5	1	0.000250028
war	99	gypsy	5	1	0.000250028
war	99	homeless	5	1	0.000250028
war	99	hopelessness	5	1	0.000250028
war	99	humanity	5	1	0.000250028
war	99	indignation	5	1	0.000250028
war	99	manipulation	5	1	0.000250028
war	99	soldier	5	1	0.000250028
war	99	stupidity	5	1	0.000250028
war	99	untidy	5	1	0.000250028
xenophobia	5	war	99	1	0.000250028
vulnerability	16	help	31	1	0.000176937
poverty	25	invasion	20	1	5.40676e-05
different culture	24	aggression	42	2	4.49663e-06
children	12	aggression	42	1	2.19355e-06
explosion	12	aggression	42	1	2.19355e-06
disease	19	arab	27	1	-0.000136244
disease	19	danger	27	1	-0.000136244
persecuted	19	arab	27	1	-0.000136244
persecuted	19	danger	27	1	-0.000136244
refugee	146	bad	7	2	-0.000199457
refugee	146	fence	7	2	-0.000199457
stranger	41	poverty	25	2	-0.00024992
uncertanity	11	dirt	47	1	-0.000312978
terrorism	119	dangerous	13	3	-0.000884208
help	31	exiled	17	1	-0.00101539
help	31	hatred	17	1	-0.00101539
fear	80	dangerous	13	2	-0.00105306
war	99	muslim	26	5	-0.00121666
many	9	immigrant	59	1	-0.00147383
uneducated	9	immigrant	59	1	-0.00147383
stranger	41	poor	13	1	-0.0016529
poor	13	aggression	42	1	-0.00349126
war	99	terrorism	119	23	-0.00377796
syria	25	deprivation	22	1	-0.00411314
migration	29	chaos	19	1	-0.00430153
migration	29	intruder	19	1	-0.00430153
terrorism	119	death	9	2	-0.00464314
terrorism	119	illegal bordercosser	9	2	-0.00464314
uneducated	9	terrorism	119	2	-0.00464314
fear	80	bad	7	1	-0.00662242
fear	80	damaging	7	1	-0.00662242
fear	80	different	7	1	-0.00662242
settle in	7	fear	80	1	-0.00662242
unable to adapt	7	fear	80	1	-0.00662242
explosion	12	dirt	47	1	-0.00712461
dirt	47	children	12	1	-0.00712461
muslim	26	aggression	42	2	-0.00716742
freeloader	30	chaos	19	1	-0.00840195
persecuted	19	freeloader	30	1	-0.00840195
syria	25	mass	23	1	-0.00966358
stranger	41	arab	27	2	-0.00993083
intruder	19	immigrant	59	2	-0.0131749
fear	80	demanding	14	2	-0.0134284
murder	10	immigrant	59	1	-0.0146237
shirker	10	immigrant	59	1	-0.0146237
war	99	deprivation	22	4	-0.0150267
deprivation	22	danger	27	1	-0.0152944
refugee	146	exclusion	4	1	-0.0154382
refugee	146	fall of eu	4	1	-0.0154382
refugee	146	family	4	1	-0.0154382
refugee	146	fist-fight	4	1	-0.0154382
refugee	146	propaganda	4	1	-0.0154382
ship	4	refugee	146	1	-0.0154382
stinking	4	refugee	146	1	-0.0154382
violence	99	aid	6	1	-0.017295
violence	99	disgusting	6	1	-0.017295
war	99	aid	6	1	-0.017295
war	99	border	6	1	-0.017295
war	99	culture	6	1	-0.017295
poverty	25	different culture	24	1	-0.017301
invasion	20	freeloader	30	1	-0.0173367
angela merkel	3	afganistan	3	0	-0.0179284
animal	3	afganistan	3	0	-0.0179284
animal	3	angela merkel	3	0	-0.0179284
antipathy	3	afganistan	3	0	-0.0179284
antipathy	3	angela merkel	3	0	-0.0179284
antipathy	3	animal	3	0	-0.0179284
contempt	3	afganistan	3	0	-0.0179284
contempt	3	angela merkel	3	0	-0.0179284
contempt	3	animal	3	0	-0.0179284
contempt	3	antipathy	3	0	-0.0179284
cruel	3	afganistan	3	0	-0.0179284
cruel	3	angela merkel	3	0	-0.0179284
cruel	3	animal	3	0	-0.0179284
cruel	3	antipathy	3	0	-0.0179284
cruel	3	contempt	3	0	-0.0179284
cultural differences	3	afganistan	3	0	-0.0179284
cultural differences	3	angela merkel	3	0	-0.0179284
cultural differences	3	animal	3	0	-0.0179284
cultural differences	3	antipathy	3	0	-0.0179284
cultural differences	3	contempt	3	0	-0.0179284
cultural differences	3	cruel	3	0	-0.0179284
despair	3	afganistan	3	0	-0.0179284
despair	3	angela merkel	3	0	-0.0179284
despair	3	animal	3	0	-0.0179284
despair	3	antipathy	3	0	-0.0179284
despair	3	contempt	3	0	-0.0179284
despair	3	cruel	3	0	-0.0179284
despair	3	cultural differences	3	0	-0.0179284
embittered	3	afganistan	3	0	-0.0179284
embittered	3	angela merkel	3	0	-0.0179284
embittered	3	animal	3	0	-0.0179284
embittered	3	antipathy	3	0	-0.0179284
embittered	3	contempt	3	0	-0.0179284
embittered	3	cruel	3	0	-0.0179284
embittered	3	cultural differences	3	0	-0.0179284
embittered	3	despair	3	0	-0.0179284
emigration	3	afganistan	3	0	-0.0179284
emigration	3	angela merkel	3	0	-0.0179284
emigration	3	animal	3	0	-0.0179284
emigration	3	antipathy	3	0	-0.0179284
emigration	3	contempt	3	0	-0.0179284
emigration	3	cruel	3	0	-0.0179284
emigration	3	cultural differences	3	0	-0.0179284
emigration	3	despair	3	0	-0.0179284
emigration	3	embittered	3	0	-0.0179284
empathy	3	afganistan	3	0	-0.0179284
empathy	3	angela merkel	3	0	-0.0179284
empathy	3	animal	3	0	-0.0179284
empathy	3	antipathy	3	0	-0.0179284
empathy	3	contempt	3	0	-0.0179284
empathy	3	cruel	3	0	-0.0179284
empathy	3	cultural differences	3	0	-0.0179284
empathy	3	despair	3	0	-0.0179284
empathy	3	embittered	3	0	-0.0179284
empathy	3	emigration	3	0	-0.0179284
europe	3	afganistan	3	0	-0.0179284
europe	3	angela merkel	3	0	-0.0179284
europe	3	animal	3	0	-0.0179284
europe	3	antipathy	3	0	-0.0179284
europe	3	contempt	3	0	-0.0179284
europe	3	cruel	3	0	-0.0179284
europe	3	cultural differences	3	0	-0.0179284
europe	3	despair	3	0	-0.0179284
europe	3	embittered	3	0	-0.0179284
europe	3	emigration	3	0	-0.0179284
europe	3	empathy	3	0	-0.0179284
fidesz	3	afganistan	3	0	-0.0179284
fidesz	3	angela merkel	3	0	-0.0179284
fidesz	3	animal	3	0	-0.0179284
fidesz	3	antipathy	3	0	-0.0179284
fidesz	3	contempt	3	0	-0.0179284
fidesz	3	cruel	3	0	-0.0179284
fidesz	3	cultural differences	3	0	-0.0179284
fidesz	3	despair	3	0	-0.0179284
fidesz	3	embittered	3	0	-0.0179284
fidesz	3	emigration	3	0	-0.0179284
fidesz	3	empathy	3	0	-0.0179284
fidesz	3	europe	3	0	-0.0179284
homeland	3	afganistan	3	0	-0.0179284
homeland	3	angela merkel	3	0	-0.0179284
homeland	3	animal	3	0	-0.0179284
homeland	3	antipathy	3	0	-0.0179284
homeland	3	contempt	3	0	-0.0179284
homeland	3	cruel	3	0	-0.0179284
homeland	3	cultural differences	3	0	-0.0179284
homeland	3	despair	3	0	-0.0179284
homeland	3	embittered	3	0	-0.0179284
homeland	3	emigration	3	0	-0.0179284
homeland	3	empathy	3	0	-0.0179284
homeland	3	europe	3	0	-0.0179284
homeland	3	fidesz	3	0	-0.0179284
inhumanity	3	afganistan	3	0	-0.0179284
inhumanity	3	angela merkel	3	0	-0.0179284
inhumanity	3	antipathy	3	0	-0.0179284
inhumanity	3	contempt	3	0	-0.0179284
inhumanity	3	cruel	3	0	-0.0179284
inhumanity	3	cultural differences	3	0	-0.0179284
inhumanity	3	despair	3	0	-0.0179284
inhumanity	3	embittered	3	0	-0.0179284
inhumanity	3	emigration	3	0	-0.0179284
inhumanity	3	empathy	3	0	-0.0179284
inhumanity	3	europe	3	0	-0.0179284
inhumanity	3	fidesz	3	0	-0.0179284
inhumanity	3	homeland	3	0	-0.0179284
know-nothing	3	afganistan	3	0	-0.0179284
know-nothing	3	angela merkel	3	0	-0.0179284
know-nothing	3	animal	3	0	-0.0179284
know-nothing	3	antipathy	3	0	-0.0179284
know-nothing	3	contempt	3	0	-0.0179284
know-nothing	3	cruel	3	0	-0.0179284
know-nothing	3	cultural differences	3	0	-0.0179284
know-nothing	3	despair	3	0	-0.0179284
know-nothing	3	embittered	3	0	-0.0179284
know-nothing	3	emigration	3	0	-0.0179284
know-nothing	3	empathy	3	0	-0.0179284
know-nothing	3	europe	3	0	-0.0179284
know-nothing	3	fidesz	3	0	-0.0179284
know-nothing	3	homeland	3	0	-0.0179284
know-nothing	3	inhumanity	3	0	-0.0179284
libya	3	angela merkel	3	0	-0.0179284
libya	3	animal	3	0	-0.0179284
libya	3	antipathy	3	0	-0.0179284
libya	3	contempt	3	0	-0.0179284
libya	3	cruel	3	0	-0.0179284
libya	3	cultural differences	3	0	-0.0179284
libya	3	despair	3	0	-0.0179284
libya	3	embittered	3	0	-0.0179284
libya	3	emigration	3	0	-0.0179284
libya	3	empathy	3	0	-0.0179284
libya	3	europe	3	0	-0.0179284
libya	3	fidesz	3	0	-0.0179284
libya	3	homeland	3	0	-0.0179284
libya	3	inhumanity	3	0	-0.0179284
libya	3	know-nothing	3	0	-0.0179284
mob	3	afganistan	3	0	-0.0179284
mob	3	angela merkel	3	0	-0.0179284
mob	3	animal	3	0	-0.0179284
mob	3	antipathy	3	0	-0.0179284
mob	3	contempt	3	0	-0.0179284
mob	3	cruel	3	0	-0.0179284
mob	3	cultural differences	3	0	-0.0179284
mob	3	despair	3	0	-0.0179284
mob	3	embittered	3	0	-0.0179284
mob	3	emigration	3	0	-0.0179284
mob	3	empathy	3	0	-0.0179284
mob	3	europe	3	0	-0.0179284
mob	3	fidesz	3	0	-0.0179284
mob	3	homeland	3	0	-0.0179284
mob	3	inhumanity	3	0	-0.0179284
mob	3	know-nothing	3	0	-0.0179284
mob	3	libya	3	0	-0.0179284
money	3	afganistan	3	0	-0.0179284
money	3	angela merkel	3	0	-0.0179284
money	3	animal	3	0	-0.0179284
money	3	antipathy	3	0	-0.0179284
money	3	contempt	3	0	-0.0179284
money	3	cruel	3	0	-0.0179284
money	3	cultural differences	3	0	-0.0179284
money	3	despair	3	0	-0.0179284
money	3	embittered	3	0	-0.0179284
money	3	emigration	3	0	-0.0179284
money	3	empathy	3	0	-0.0179284
money	3	europe	3	0	-0.0179284
money	3	fidesz	3	0	-0.0179284
money	3	homeland	3	0	-0.0179284
money	3	inhumanity	3	0	-0.0179284
money	3	know-nothing	3	0	-0.0179284
money	3	libya	3	0	-0.0179284
money	3	mob	3	0	-0.0179284
no	3	afganistan	3	0	-0.0179284
no	3	angela merkel	3	0	-0.0179284
no	3	animal	3	0	-0.0179284
no	3	antipathy	3	0	-0.0179284
no	3	contempt	3	0	-0.0179284
no	3	cruel	3	0	-0.0179284
no	3	cultural differences	3	0	-0.0179284
no	3	despair	3	0	-0.0179284
no	3	embittered	3	0	-0.0179284
no	3	emigration	3	0	-0.0179284
no	3	empathy	3	0	-0.0179284
no	3	europe	3	0	-0.0179284
no	3	fidesz	3	0	-0.0179284
no	3	homeland	3	0	-0.0179284
no	3	inhumanity	3	0	-0.0179284
no	3	know-nothing	3	0	-0.0179284
no	3	libya	3	0	-0.0179284
no	3	mob	3	0	-0.0179284
no	3	money	3	0	-0.0179284
oppression	3	afganistan	3	0	-0.0179284
oppression	3	angela merkel	3	0	-0.0179284
oppression	3	animal	3	0	-0.0179284
oppression	3	antipathy	3	0	-0.0179284
oppression	3	contempt	3	0	-0.0179284
oppression	3	cruel	3	0	-0.0179284
oppression	3	cultural differences	3	0	-0.0179284
oppression	3	despair	3	0	-0.0179284
oppression	3	embittered	3	0	-0.0179284
oppression	3	emigration	3	0	-0.0179284
oppression	3	empathy	3	0	-0.0179284
oppression	3	europe	3	0	-0.0179284
oppression	3	fidesz	3	0	-0.0179284
oppression	3	homeland	3	0	-0.0179284
oppression	3	inhumanity	3	0	-0.0179284
oppression	3	know-nothing	3	0	-0.0179284
oppression	3	libya	3	0	-0.0179284
oppression	3	mob	3	0	-0.0179284
oppression	3	money	3	0	-0.0179284
oppression	3	no	3	0	-0.0179284
organized	3	afganistan	3	0	-0.0179284
organized	3	angela merkel	3	0	-0.0179284
organized	3	animal	3	0	-0.0179284
organized	3	antipathy	3	0	-0.0179284
organized	3	contempt	3	0	-0.0179284
organized	3	cruel	3	0	-0.0179284
organized	3	cultural differences	3	0	-0.0179284
organized	3	despair	3	0	-0.0179284
organized	3	embittered	3	0	-0.0179284
organized	3	emigration	3	0	-0.0179284
organized	3	empathy	3	0	-0.0179284
organized	3	europe	3	0	-0.0179284
organized	3	fidesz	3	0	-0.0179284
organized	3	homeland	3	0	-0.0179284
organized	3	inhumanity	3	0	-0.0179284
organized	3	know-nothing	3	0	-0.0179284
organized	3	libya	3	0	-0.0179284
organized	3	mob	3	0	-0.0179284
organized	3	money	3	0	-0.0179284
organized	3	no	3	0	-0.0179284
organized	3	oppression	3	0	-0.0179284
quota	3	afganistan	3	0	-0.0179284
quota	3	angela merkel	3	0	-0.0179284
quota	3	animal	3	0	-0.0179284
quota	3	antipathy	3	0	-0.0179284
quota	3	contempt	3	0	-0.0179284
quota	3	cruel	3	0	-0.0179284
quota	3	cultural differences	3	0	-0.0179284
quota	3	despair	3	0	-0.0179284
quota	3	embittered	3	0	-0.0179284
quota	3	emigration	3	0	-0.0179284
quota	3	empathy	3	0	-0.0179284
quota	3	europe	3	0	-0.0179284
quota	3	fidesz	3	0	-0.0179284
quota	3	homeland	3	0	-0.0179284
quota	3	inhumanity	3	0	-0.0179284
quota	3	know-nothing	3	0	-0.0179284
quota	3	libya	3	0	-0.0179284
quota	3	mob	3	0	-0.0179284
quota	3	money	3	0	-0.0179284
quota	3	no	3	0	-0.0179284
quota	3	oppression	3	0	-0.0179284
quota	3	organized	3	0	-0.0179284
racism	3	afganistan	3	0	-0.0179284
racism	3	angela merkel	3	0	-0.0179284
racism	3	animal	3	0	-0.0179284
racism	3	antipathy	3	0	-0.0179284
racism	3	contempt	3	0	-0.0179284
racism	3	cruel	3	0	-0.0179284
racism	3	cultural differences	3	0	-0.0179284
racism	3	despair	3	0	-0.0179284
racism	3	embittered	3	0	-0.0179284
racism	3	emigration	3	0	-0.0179284
racism	3	empathy	3	0	-0.0179284
racism	3	europe	3	0	-0.0179284
racism	3	fidesz	3	0	-0.0179284
racism	3	homeland	3	0	-0.0179284
racism	3	inhumanity	3	0	-0.0179284
racism	3	know-nothing	3	0	-0.0179284
racism	3	libya	3	0	-0.0179284
racism	3	mob	3	0	-0.0179284
racism	3	money	3	0	-0.0179284
racism	3	no	3	0	-0.0179284
racism	3	oppression	3	0	-0.0179284
racism	3	organized	3	0	-0.0179284
racism	3	quota	3	0	-0.0179284
rebellious	3	afganistan	3	0	-0.0179284
rebellious	3	angela merkel	3	0	-0.0179284
rebellious	3	animal	3	0	-0.0179284
rebellious	3	antipathy	3	0	-0.0179284
rebellious	3	contempt	3	0	-0.0179284
rebellious	3	cruel	3	0	-0.0179284
rebellious	3	cultural differences	3	0	-0.0179284
rebellious	3	despair	3	0	-0.0179284
rebellious	3	embittered	3	0	-0.0179284
rebellious	3	emigration	3	0	-0.0179284
rebellious	3	empathy	3	0	-0.0179284
rebellious	3	europe	3	0	-0.0179284
rebellious	3	fidesz	3	0	-0.0179284
rebellious	3	homeland	3	0	-0.0179284
rebellious	3	inhumanity	3	0	-0.0179284
rebellious	3	know-nothing	3	0	-0.0179284
rebellious	3	libya	3	0	-0.0179284
rebellious	3	money	3	0	-0.0179284
rebellious	3	no	3	0	-0.0179284
rebellious	3	oppression	3	0	-0.0179284
rebellious	3	organized	3	0	-0.0179284
rebellious	3	quota	3	0	-0.0179284
rebellious	3	racism	3	0	-0.0179284
refugee camp	3	afganistan	3	0	-0.0179284
refugee camp	3	angela merkel	3	0	-0.0179284
refugee camp	3	animal	3	0	-0.0179284
refugee camp	3	antipathy	3	0	-0.0179284
refugee camp	3	contempt	3	0	-0.0179284
refugee camp	3	cruel	3	0	-0.0179284
refugee camp	3	cultural differences	3	0	-0.0179284
refugee camp	3	despair	3	0	-0.0179284
refugee camp	3	embittered	3	0	-0.0179284
refugee camp	3	emigration	3	0	-0.0179284
refugee camp	3	empathy	3	0	-0.0179284
refugee camp	3	europe	3	0	-0.0179284
refugee camp	3	fidesz	3	0	-0.0179284
refugee camp	3	homeland	3	0	-0.0179284
refugee camp	3	inhumanity	3	0	-0.0179284
refugee camp	3	know-nothing	3	0	-0.0179284
refugee camp	3	libya	3	0	-0.0179284
refugee camp	3	mob	3	0	-0.0179284
refugee camp	3	money	3	0	-0.0179284
refugee camp	3	no	3	0	-0.0179284
refugee camp	3	oppression	3	0	-0.0179284
refugee camp	3	organized	3	0	-0.0179284
refugee camp	3	quota	3	0	-0.0179284
refugee camp	3	racism	3	0	-0.0179284
refugee camp	3	rebellious	3	0	-0.0179284
robbery	3	afganistan	3	0	-0.0179284
robbery	3	angela merkel	3	0	-0.0179284
robbery	3	animal	3	0	-0.0179284
robbery	3	antipathy	3	0	-0.0179284
robbery	3	contempt	3	0	-0.0179284
robbery	3	cruel	3	0	-0.0179284
robbery	3	cultural differences	3	0	-0.0179284
robbery	3	despair	3	0	-0.0179284
robbery	3	embittered	3	0	-0.0179284
robbery	3	emigration	3	0	-0.0179284
robbery	3	empathy	3	0	-0.0179284
robbery	3	europe	3	0	-0.0179284
robbery	3	fidesz	3	0	-0.0179284
robbery	3	homeland	3	0	-0.0179284
robbery	3	inhumanity	3	0	-0.0179284
robbery	3	know-nothing	3	0	-0.0179284
robbery	3	libya	3	0	-0.0179284
robbery	3	mob	3	0	-0.0179284
robbery	3	money	3	0	-0.0179284
robbery	3	no	3	0	-0.0179284
robbery	3	oppression	3	0	-0.0179284
robbery	3	organized	3	0	-0.0179284
robbery	3	quota	3	0	-0.0179284
robbery	3	racism	3	0	-0.0179284
robbery	3	rebellious	3	0	-0.0179284
robbery	3	refugee camp	3	0	-0.0179284
scare-mongering	3	afganistan	3	0	-0.0179284
scare-mongering	3	angela merkel	3	0	-0.0179284
scare-mongering	3	animal	3	0	-0.0179284
scare-mongering	3	antipathy	3	0	-0.0179284
scare-mongering	3	contempt	3	0	-0.0179284
scare-mongering	3	cruel	3	0	-0.0179284
scare-mongering	3	cultural differences	3	0	-0.0179284
scare-mongering	3	despair	3	0	-0.0179284
scare-mongering	3	embittered	3	0	-0.0179284
scare-mongering	3	emigration	3	0	-0.0179284
scare-mongering	3	empathy	3	0	-0.0179284
scare-mongering	3	europe	3	0	-0.0179284
scare-mongering	3	homeland	3	0	-0.0179284
scare-mongering	3	inhumanity	3	0	-0.0179284
scare-mongering	3	know-nothing	3	0	-0.0179284
scare-mongering	3	libya	3	0	-0.0179284
scare-mongering	3	mob	3	0	-0.0179284
scare-mongering	3	money	3	0	-0.0179284
scare-mongering	3	no	3	0	-0.0179284
scare-mongering	3	oppression	3	0	-0.0179284
scare-mongering	3	organized	3	0	-0.0179284
scare-mongering	3	quota	3	0	-0.0179284
scare-mongering	3	racism	3	0	-0.0179284
scare-mongering	3	rebellious	3	0	-0.0179284
scare-mongering	3	refugee camp	3	0	-0.0179284
scare-mongering	3	robbery	3	0	-0.0179284
sea	3	afganistan	3	0	-0.0179284
sea	3	angela merkel	3	0	-0.0179284
sea	3	animal	3	0	-0.0179284
sea	3	antipathy	3	0	-0.0179284
sea	3	contempt	3	0	-0.0179284
sea	3	cruel	3	0	-0.0179284
sea	3	cultural differences	3	0	-0.0179284
sea	3	despair	3	0	-0.0179284
sea	3	embittered	3	0	-0.0179284
[truncated: 11,204 more rows]
